# Supplementary material for: Local climate, air quality and leaf litter cover shape foliar fungal communities on an urban tree
Source: Ambio. 2024 Jun 13;53(11):1673–85. doi: 10.1007/s13280-024-02041-4 (PMC11436615; doi:10.1007/s13280-024-02041-4)
Supplement: Supplementary file 1 — Supplementary file1 (XLSX 302 kb) [file 13280_2024_2041_MOESM1_ESM.xlsx]

## Sheet: Sheet1
Supplement Data 1.		Root fungal ASVs, taxonomy and functional guild assignments.
1 Fungal functional guilds assigned using FungalTraits database (Põlme et al. 2020)
2 Fungal ASVs assigned to a total of 7 guilds: i) sooty molds, ii) endophytes, iii) saprotrophs, iv) pathogens, v) mycoparasites, vi) other (which included animal and lichen parasites, lichenised fungi and a few ASVs assigned to epiphytes), and vii) unknown fungi
ASVID	Kingdom	Phyllum	Class	Order	Family	Genus	Species	FungalTraits1	Functional_guilds2	ASV_read_proportion
ASV1	Fungi	Ascomycota	Dothideomycetes	Dothideales	Aureobasidiaceae	Aureobasidium	Aureobasidium_pullulans	Sooty mold	Sooty mold	0.354775585582316
ASV2	Fungi	Ascomycota	Leotiomycetes	Erysiphales	Erysiphaceae	unidentified	unidentified	Plant pathogen	Pathogen	0.114802359667905
ASV3	Fungi	Ascomycota	Leotiomycetes	Erysiphales	Erysiphaceae	Erysiphe	unidentified	Plant pathogen	Pathogen	0.0531193422607167
ASV4	Fungi	Ascomycota	Dothideomycetes	Capnodiales	Mycosphaerellaceae	Mycosphaerella	Mycosphaerella_tassiana	Plant pathogen	Pathogen	0.0439035528082548
ASV5	Fungi	Ascomycota	Dothideomycetes	Capnodiales	Mycosphaerellaceae	Mycosphaerella	Mycosphaerella_tassiana	Plant pathogen	Pathogen	0.0404497360897738
ASV6	Fungi	Ascomycota	Dothideomycetes	Pleosporales	Didymellaceae	Calophoma	Calophoma_rosae	Plant pathogen	Pathogen	0.0130439998225814
ASV7	Fungi	Ascomycota	Eurotiomycetes	Chaetothyriales	unidentified	unidentified	unidentified	Unknown	Unknown	0.0130996447594969
ASV8	Fungi	Ascomycota	Dothideomycetes	Dothideales	Dothioraceae	Hormonema	Hormonema_macrosporum	Unspecified saprotroph	Saprotroph	0.0124235386147636
ASV9	Fungi	Basidiomycota	Tremellomycetes	Tremellales	Bulleribasidiaceae	Vishniacozyma	Vishniacozyma_victoriae	Unspecified saprotroph	Saprotroph	0.0107005616912835
ASV10	Fungi	Ascomycota	Sordariomycetes	Diaporthales	Gnomoniaceae	Apiognomonia	Apiognomonia_errabunda	Plant pathogen	Pathogen	0.0121959185648445
ASV11	Fungi	Basidiomycota	Tremellomycetes	Tremellales	Bulleribasidiaceae	Vishniacozyma	unidentified	Unspecified saprotroph	Saprotroph	0.00973695670581973
ASV12	Fungi	Ascomycota	Dothideomycetes	Dothideales	Dothideaceae	Endoconidioma	Endoconidioma_populi	Unspecified saprotroph	Saprotroph	0.0110844311111649
ASV13	Fungi	Basidiomycota	Tremellomycetes	Tremellales	Bulleribasidiaceae	Vishniacozyma	Vishniacozyma_carnescens	Unspecified saprotroph	Saprotroph	0.0085631711162455
ASV14	Fungi	Ascomycota	Dothideomycetes	Dothideales	Aureobasidiaceae	Aureobasidium	Aureobasidium_pullulans	Sooty mold	Sooty mold	0.00934068814238652
ASV15	Fungi	Ascomycota	Dothideomycetes	Capnodiales	Capnodiales_fam_Incertae_sedis	Microcyclospora	unidentified	Unspecified saprotroph	Saprotroph	0.00933070834391797
ASV16	Fungi	Ascomycota	Leotiomycetes	Helotiales	Dermateaceae	Naevala	Naevala_perexigua	Unspecified saprotroph	Saprotroph	0.00876780738787344
ASV17	Fungi	Ascomycota	Dothideomycetes	Pleosporales	unidentified	unidentified	unidentified	Unknown	Unknown	0.00722920472094871
ASV18	Fungi	Ascomycota	Dothideomycetes	Dothideales	Aureobasidiaceae	Aureobasidium	Aureobasidium_pullulans	Sooty mold	Sooty mold	0.00724835786952472
ASV19	Fungi	Ascomycota	Sordariomycetes	Xylariales	unidentified	unidentified	unidentified	Unknown	Unknown	0.00733111963258213
ASV20	Fungi	Ascomycota	Leotiomycetes	Thelebolales	Pseudeurotiaceae	unidentified	unidentified	Unknown	Unknown	0.00630037782105717
ASV21	Fungi	Ascomycota	Dothideomycetes	Capnodiales	Mycosphaerellaceae	Mycocentrospora	unidentified	Plant pathogen	Pathogen	0.00662366280781126
ASV22	Fungi	Ascomycota	Dothideomycetes	Capnodiales	Mycosphaerellaceae	Mycocentrospora	unidentified	Plant pathogen	Pathogen	0.00653898572989625
ASV23	Fungi	Ascomycota	Dothideomycetes	Dothideales	Aureobasidiaceae	Saccothecium	unidentified	Unspecified saprotroph	Saprotroph	0.00609080205321753
ASV24	Fungi	Basidiomycota	Tremellomycetes	Tremellales	Sirobasidiaceae	Sirobasidium	unidentified	Unspecified saprotroph	Saprotroph	0.00589241575638808
ASV25	Fungi	Ascomycota	Dothideomycetes	Capnodiales	Capnodiales_fam_Incertae_sedis	Microcyclospora	unidentified	Unspecified saprotroph	Saprotroph	0.00542437328881738
ASV26	Fungi	unidentified	unidentified	unidentified	unidentified	unidentified	unidentified	Unknown	Unknown	0.00523153132447047
ASV27	Fungi	Ascomycota	Dothideomycetes	Pleosporales	unidentified	unidentified	unidentified	Unknown	Unknown	0.00504927399486292
ASV28	Fungi	unidentified	unidentified	unidentified	unidentified	unidentified	unidentified	Unknown	Unknown	0.00482235958725973
ASV29	Fungi	Ascomycota	Dothideomycetes	Pleosporales	Phaeosphaeriaceae	Muriphaeosphaeria	Muriphaeosphaeria_viburni	Unspecified saprotroph	Saprotroph	0.0046330458344926
ASV30	Fungi	Ascomycota	Dothideomycetes	Dothideales	Dothioraceae	Dothiora	Dothiora_prunorum	Unspecified saprotroph	Saprotroph	0.00435058729601897
ASV31	Fungi	Ascomycota	Leotiomycetes	Helotiales	Dermateaceae	Naevala	Naevala_perexigua	Unspecified saprotroph	Saprotroph	0.00413012447530454
ASV32	Fungi	Ascomycota	Dothideomycetes	Pleosporales	Leptosphaeriaceae	Ampelomyces	Ampelomyces_quisqualis	Plant pathogen	Pathogen	0.00401258462667489
ASV33	Fungi	Ascomycota	Dothideomycetes	Dothideales	Dothideaceae	Endoconidioma	Endoconidioma_populi	Unspecified saprotroph	Saprotroph	0.00354434054701392
ASV34	Fungi	Ascomycota	Dothideomycetes	Capnodiales	Capnodiales_fam_Incertae_sedis	Microcyclospora	unidentified	Unspecified saprotroph	Saprotroph	0.00267892064951351
ASV35	Fungi	Basidiomycota	Tremellomycetes	Tremellales	Sirobasidiaceae	Sirobasidium	unidentified	Unspecified saprotroph	Saprotroph	0.00337952266321507
ASV36	Fungi	unidentified	unidentified	unidentified	unidentified	unidentified	unidentified	Unknown	Unknown	0.00330905923766436
ASV37	Fungi	Ascomycota	Leotiomycetes	Helotiales	unidentified	unidentified	unidentified	Unknown	Unknown	0.00334393812928174
ASV38	Fungi	Ascomycota	Eurotiomycetes	Chaetothyriales	Trichomeriaceae	Trichomerium	Trichomerium_dioscoreae	Foliar endophyte	Endophyte	0.00331067213438656
ASV39	Fungi	Ascomycota	Dothideomycetes	Capnodiales	Teratosphaeriaceae	unidentified	unidentified	Unknown	Unknown	0.00290583505711671
ASV40	Fungi	Ascomycota	Dothideomycetes	Capnodiales	Mycosphaerellaceae	Mycocentrospora	unidentified	Plant pathogen	Pathogen	0.00289585525864815
ASV41	Fungi	unidentified	unidentified	unidentified	unidentified	unidentified	unidentified	Unknown	Unknown	0.00288577465413446
ASV42	Fungi	Ascomycota	Dothideomycetes	Dothideales	Dothioraceae	Perusta	Perusta_inaequalis	Unspecified saprotroph	Saprotroph	0.00272932367208197
ASV43	Fungi	Ascomycota	Dothideomycetes	Pleosporales	Didymellaceae	Calophoma	Calophoma_clematidina	Plant pathogen	Pathogen	0.0023419260406208
ASV44	Fungi	Ascomycota	Dothideomycetes	Capnodiales	Mycosphaerellaceae	Ramularia	Ramularia_unterseheri	Plant pathogen	Pathogen	0.00260704593933089
ASV45	Fungi	Ascomycota	Sordariomycetes	Xylariales	Amphisphaeriaceae	Seimatosporium	Seimatosporium_quercinum	Plant pathogen	Pathogen	0.0023369865444091
ASV46	Fungi	Ascomycota	Dothideomycetes	Pleosporales	Pleosporaceae	Alternaria	unidentified	Plant pathogen	Pathogen	0.00212378175894452
ASV47	Fungi	Ascomycota	Dothideomycetes	Dothideales	Dothioraceae	Hormonema	Hormonema_macrosporum	Unspecified saprotroph	Saprotroph	0.0020245886105298
ASV48	Fungi	Ascomycota	Sordariomycetes	Diaporthales	Diaporthales_fam_Incertae_sedis	Tubakia	Tubakia_dryinoides	Plant pathogen	Pathogen	0.00175100100402821
ASV49	Fungi	Ascomycota	Dothideomycetes	Capnodiales	Mycosphaerellaceae	Passalora	unidentified	Plant pathogen	Pathogen	0.00194505264091677
ASV50	Fungi	unidentified	unidentified	unidentified	unidentified	unidentified	unidentified	Unknown	Unknown	0.00179061777976702
ASV51	Fungi	Ascomycota	Dothideomycetes	Capnodiales	Mycosphaerellaceae	unidentified	unidentified	Unknown	Unknown	0.00188940770400119
ASV52	Fungi	Ascomycota	Dothideomycetes	Capnodiales	Teratosphaeriaceae	Lapidomyces	unidentified	Plant pathogen	Pathogen	0.00188043596598401
ASV53	Fungi	Ascomycota	Arthoniomycetes	Lichenostigmatales	Phaeococcomycetaceae	Phaeococcomyces	unidentified	Unspecified saprotroph	Saprotroph	0.0017337631703098
ASV54	Fungi	Ascomycota	Leotiomycetes	Helotiales	Dermateaceae	Naevala	Naevala_perexigua	Unspecified saprotroph	Saprotroph	0.00168860206208846
ASV55	Fungi	Ascomycota	Dothideomycetes	Capnodiales	Capnodiales_fam_Incertae_sedis	Microcyclospora	unidentified	Unspecified saprotroph	Saprotroph	0.00168305772960593
ASV56	Fungi	Ascomycota	Sordariomycetes	Hypocreales	Hypocreales_fam_Incertae_sedis	Cancellidium	Cancellidium_applanatum	Wood saprotroph	Saprotroph	0.00163608211257213
ASV57	Fungi	Ascomycota	Dothideomycetes	Pleosporales	Cucurbitariaceae	Neocucurbitaria	Neocucurbitaria_populi	Unspecified saprotroph	Saprotroph	0.00158305813283011
ASV58	Fungi	Ascomycota	Dothideomycetes	Dothideales	Dothideaceae	Endoconidioma	Endoconidioma_populi	Unspecified saprotroph	Saprotroph	0.00155473163414664
ASV59	Fungi	Ascomycota	Dothideomycetes	Dothideales	Dothioraceae	Hormonema	Hormonema_macrosporum	Unspecified saprotroph	Saprotroph	0.00149233269220689
ASV60	Fungi	Ascomycota	Eurotiomycetes	Chaetothyriales	Trichomeriaceae	unidentified	unidentified	Unknown	Unknown	0.0014768085612558
ASV61	Fungi	Ascomycota	Dothideomycetes	Capnodiales	Capnodiales_fam_Incertae_sedis	Microcyclospora	unidentified	Unspecified saprotroph	Saprotroph	0.00136017596703239
ASV62	Fungi	unidentified	unidentified	unidentified	unidentified	unidentified	unidentified	Unknown	Unknown	0.00132479304518933
ASV63	Fungi	Ascomycota	Leotiomycetes	Helotiales	Helotiales_fam_Incertae_sedis	Cryptocline	unidentified	Plant pathogen	Pathogen	0.00102711279390002
ASV64	Fungi	Ascomycota	Leotiomycetes	Helotiales	unidentified	unidentified	unidentified	Unknown	Unknown	0.00125957153398575
ASV65	Fungi	Basidiomycota	Tremellomycetes	Tremellales	Bulleribasidiaceae	Vishniacozyma	Vishniacozyma_victoriae	Unspecified saprotroph	Saprotroph	0.000822778940407498
ASV66	Fungi	unidentified	unidentified	unidentified	unidentified	unidentified	unidentified	Unknown	Unknown	0.00114918891456083
ASV67	Fungi	Basidiomycota	Tremellomycetes	Tremellales	Bulleribasidiaceae	Vishniacozyma	Vishniacozyma_heimaeyensis	Unspecified saprotroph	Saprotroph	0.000542034104701191
ASV68	Fungi	Ascomycota	unidentified	unidentified	unidentified	unidentified	unidentified	Unknown	Unknown	0.00109152785674251
ASV69	Fungi	unidentified	unidentified	unidentified	unidentified	unidentified	unidentified	Unknown	Unknown	0.00114152765513042
ASV70	Fungi	Ascomycota	Dothideomycetes	Dothideales	Aureobasidiaceae	Aureobasidium	Aureobasidium_pullulans	Sooty mold	Sooty mold	0.00109928992221806
ASV71	Fungi	Ascomycota	Leotiomycetes	Helotiales	unidentified	unidentified	unidentified	Unknown	Unknown	0.000939814758811456
ASV72	Fungi	Ascomycota	Dothideomycetes	Pleosporales	Coniothyriaceae	Coniothyrium	Coniothyrium_dolichi	Plant pathogen	Pathogen	0.0011062455393325
ASV73	Fungi	Basidiomycota	Tremellomycetes	Tremellales	Rhynchogastremataceae	Papiliotrema	Papiliotrema_flavescens	Mycoparasite	Mycoparasite	0.00108144725222882
ASV74	Fungi	unidentified	unidentified	unidentified	unidentified	unidentified	unidentified	Unknown	Unknown	0.000998887101261688
ASV75	Fungi	Ascomycota	Dothideomycetes	Capnodiales	Mycosphaerellaceae	Ramularia	Ramularia_unterseheri	Plant pathogen	Pathogen	0.00078023878935972
ASV76	Fungi	Ascomycota	Dothideomycetes	Venturiales	Sympoventuriaceae	unidentified	unidentified	Unknown	Unknown	0.000987193600025806
ASV77	Fungi	Ascomycota	Dothideomycetes	unidentified	unidentified	unidentified	unidentified	Unknown	Unknown	0.000996467756178402
ASV78	Fungi	Ascomycota	Dothideomycetes	Venturiales	Venturiaceae	Venturia	Venturia_inaequalis	Plant pathogen	Pathogen	0.000956750174394458
ASV79	Fungi	Ascomycota	Eurotiomycetes	Eurotiales	Trichocomaceae	Talaromyces	Talaromyces_columbinus	Unspecified saprotroph	Saprotroph	0.000914512441482091
ASV80	Fungi	unidentified	unidentified	unidentified	unidentified	unidentified	unidentified	Unknown	Unknown	0.000688001258059443
ASV81	Fungi	Ascomycota	Dothideomycetes	Pleosporales	Didymellaceae	Calophoma	Calophoma_rosae	Plant pathogen	Pathogen	0.000860177983153294
ASV82	Fungi	Ascomycota	Dothideomycetes	Capnodiales	Teratosphaeriaceae	Phaeothecoidea	unidentified	Litter saprotroph	Saprotroph	0.000891427857145737
ASV83	Fungi	Basidiomycota	Tremellomycetes	Tremellales	Sirobasidiaceae	Sirobasidium	unidentified	Unspecified saprotroph	Saprotroph	0.00085735541388946
ASV84	Fungi	Basidiomycota	Tremellomycetes	Tremellales	unidentified	unidentified	unidentified	Unknown	Unknown	0.000839210325764815
ASV85	Fungi	Ascomycota	Dothideomycetes	unidentified	unidentified	unidentified	unidentified	Unknown	Unknown	0.000806145942959907
ASV86	Fungi	Ascomycota	Dothideomycetes	Pleosporales	Pleosporaceae	Alternaria	Alternaria_metachromatica	Plant pathogen	Pathogen	0.000832758738876053
ASV87	Fungi	Basidiomycota	Tremellomycetes	Tremellales	Bulleribasidiaceae	Vishniacozyma	Vishniacozyma_carnescens	Unspecified saprotroph	Saprotroph	0.000809371736404289
ASV88	Fungi	Ascomycota	Archaeorhizomycetes	Archaeorhizomycetales	Archaeorhizomycetaceae	Archaeorhizomyces	unidentified	Soil saprotroph	Saprotroph	2.92337530897053e-06
ASV89	Fungi	Ascomycota	Dothideomycetes	Venturiales	Sympoventuriaceae	unidentified	unidentified	Unknown	Unknown	0.00078548070370684
ASV90	Fungi	Ascomycota	Eurotiomycetes	Chaetothyriales	unidentified	unidentified	unidentified	Unknown	Unknown	0.000794553247769162
ASV91	Fungi	Ascomycota	Dothideomycetes	Capnodiales	Mycosphaerellaceae	Ramularia	Ramularia_unterseheri	Plant pathogen	Pathogen	0.000788303272970673
ASV92	Fungi	Ascomycota	Dothideomycetes	Dothideales	Dothideaceae	Endoconidioma	Endoconidioma_populi	Unspecified saprotroph	Saprotroph	0.000559271938419603
ASV93	Fungi	unidentified	unidentified	unidentified	unidentified	unidentified	unidentified	Unknown	Unknown	0.000762698537505897
ASV94	Fungi	Ascomycota	Dothideomycetes	Dothideales	Aureobasidiaceae	Aureobasidium	Aureobasidium_pullulans	Sooty mold	Sooty mold	0.000756549368752545
ASV95	Fungi	unidentified	unidentified	unidentified	unidentified	unidentified	unidentified	Unknown	Unknown	0.000744251031245842
ASV96	Fungi	Ascomycota	Leotiomycetes	Helotiales	Dermateaceae	Naevala	Naevala_perexigua	Unspecified saprotroph	Saprotroph	0.000718646295781065
ASV97	Fungi	Ascomycota	Leotiomycetes	Helotiales	Dermateaceae	Parafabraea	Parafabraea_caliginosa	Foliar endophyte	Endophyte	0.000555239696614127
ASV98	Fungi	Basidiomycota	Tremellomycetes	Tremellales	Bulleribasidiaceae	Vishniacozyma	unidentified	Unspecified saprotroph	Saprotroph	0.000726206749166334
ASV99	Fungi	Ascomycota	Leotiomycetes	Helotiales	Sclerotiniaceae	Ciborinia	unidentified	Plant pathogen	Pathogen	0.000719553550187298
ASV100	Fungi	Basidiomycota	Microbotryomycetes	Sporidiobolales	unidentified	unidentified	unidentified	Unknown	Unknown	0.000718847907871339
ASV101	Fungi	Ascomycota	Dothideomycetes	Capnodiales	Mycosphaerellaceae	Mycocentrospora	unidentified	Plant pathogen	Pathogen	0.000678827907951984
ASV102	Fungi	Ascomycota	Dothideomycetes	Dothideales	Aureobasidiaceae	Aureobasidium	Aureobasidium_pullulans	Sooty mold	Sooty mold	0.000679331938177669
ASV103	Fungi	Ascomycota	Leotiomycetes	Helotiales	Dermateaceae	Naevala	Naevala_perexigua	Unspecified saprotroph	Saprotroph	0.000685581912976157
ASV104	Fungi	Ascomycota	Lecanoromycetes	Umbilicariales	Umbilicariaceae	Umbilicaria	Umbilicaria_cinerascens	Lichenised	Other	0.000633061963459825
ASV105	Fungi	Ascomycota	Dothideomycetes	Dothideomycetes_ord_Incertae_sedis	Dothideomycetes_fam_Incertae_sedis	Peltaster	Peltaster_fructicola	Plant pathogen	Pathogen	0.000635078084362563
ASV106	Fungi	Basidiomycota	Tremellomycetes	Tremellales	Tremellaceae	Cryptococcus	unidentified	Unspecified saprotroph	Saprotroph	0.000579836371627534
ASV107	Fungi	Ascomycota	Dothideomycetes	Dothideomycetes_ord_Incertae_sedis	Dothideomycetes_fam_Incertae_sedis	Peltaster	Peltaster_cerophilus	Plant pathogen	Pathogen	0.000460784432320837
ASV108	Fungi	unidentified	unidentified	unidentified	unidentified	unidentified	unidentified	Unknown	Unknown	0.000468344885706106
ASV109	Fungi	Ascomycota	Dothideomycetes	Pleosporales	Didymellaceae	Calophoma	Calophoma_rosae	Plant pathogen	Pathogen	0.000574493651235277
ASV110	Fungi	Ascomycota	Dothideomycetes	Capnodiales	Mycosphaerellaceae	Ramularia	Ramularia_cynarae	Plant pathogen	Pathogen	0.000367942064749739
ASV111	Fungi	Ascomycota	Eurotiomycetes	Chaetothyriales	unidentified	unidentified	unidentified	Unknown	Unknown	0.000531348663916678
ASV112	Fungi	unidentified	unidentified	unidentified	unidentified	unidentified	unidentified	Unknown	Unknown	0.000549392945996185
ASV113	Fungi	Ascomycota	Dothideomycetes	Venturiales	unidentified	unidentified	unidentified	Unknown	Unknown	0.000532860754593731
ASV114	Fungi	Ascomycota	Dothideomycetes	Capnodiales	Mycosphaerellaceae	Ramularia	Ramularia_digitalis-ambiguae	Plant pathogen	Pathogen	0.000536792190354071
ASV115	Fungi	Ascomycota	Dothideomycetes	Capnodiales	Teratosphaeriaceae	Bryochiton	Bryochiton_monascus	Plant pathogen	Pathogen	0.000504131031729711
ASV116	Fungi	Ascomycota	Leotiomycetes	Helotiales	Dermateaceae	Naevala	Naevala_perexigua	Unspecified saprotroph	Saprotroph	0.000514816472514224
ASV117	Fungi	Basidiomycota	Tremellomycetes	Tremellales	Bulleraceae	Bullera	Bullera_crocea	Unspecified saprotroph	Saprotroph	0.000504735868000532
ASV118	Fungi	Ascomycota	Dothideomycetes	Dothideales	Aureobasidiaceae	Aureobasidium	Aureobasidium_pullulans	Sooty mold	Sooty mold	0.00049304236676465
ASV119	Fungi	Ascomycota	Dothideomycetes	Pleosporales	Pleosporaceae	Alternaria	Alternaria_metachromatica	Plant pathogen	Pathogen	0.000462397329043028
ASV120	Fungi	Ascomycota	unidentified	unidentified	unidentified	unidentified	unidentified	Unknown	Unknown	0.000499997983879097
ASV121	Fungi	Basidiomycota	Tremellomycetes	Tremellales	Bulleribasidiaceae	Vishniacozyma	Vishniacozyma_carnescens	Unspecified saprotroph	Saprotroph	0.000485784331514792
ASV122	Fungi	Ascomycota	Dothideomycetes	Pleosporales	unidentified	unidentified	unidentified	Unknown	Unknown	0.00047671178745247
ASV123	Fungi	Ascomycota	Dothideomycetes	Capnodiales	unidentified	unidentified	unidentified	Unknown	Unknown	0.000481147253438494
ASV124	Fungi	Basidiomycota	Tremellomycetes	Tremellales	Sirobasidiaceae	Sirobasidium	unidentified	Unspecified saprotroph	Saprotroph	0.0004606836262757
ASV125	Fungi	Ascomycota	Eurotiomycetes	Chaetothyriales	Herpotrichiellaceae	unidentified	unidentified	Unknown	Unknown	0.000386087152874384
ASV126	Fungi	Ascomycota	Dothideomycetes	Capnodiales	Mycosphaerellaceae	Xenosonderhenia	Xenosonderhenia_syzygii	Litter saprotroph	Saprotroph	0.000463102971358986
ASV127	Fungi	Ascomycota	Dothideomycetes	Pleosporales	Pleosporaceae	Alternaria	Alternaria_metachromatica	Plant pathogen	Pathogen	0.0004306434248249
ASV128	Fungi	Ascomycota	Sordariomycetes	Glomerellales	Glomerellaceae	unidentified	unidentified	Unknown	Unknown	6.24997479848872e-05
ASV129	Fungi	Basidiomycota	Tremellomycetes	Tremellales	Bulleribasidiaceae	Vishniacozyma	Vishniacozyma_carnescens	Unspecified saprotroph	Saprotroph	0.000435885339172019
ASV130	Fungi	Basidiomycota	Tremellomycetes	Tremellales	Phaeotremellaceae	Phaeotremella	unidentified	Mycoparasite	Mycoparasite	0.000435784533126883
ASV131	Fungi	Ascomycota	Sordariomycetes	Xylariales	Xylariales_fam_Incertae_sedis	Liberomyces	Liberomyces_macrosporus	Foliar endophyte	Endophyte	0.000427417631380519
ASV132	Fungi	Ascomycota	Sordariomycetes	Hypocreales	Nectriaceae	Gibberella	Gibberella_tricincta	Plant pathogen	Pathogen	6.8548110693102e-05
ASV133	Fungi	Ascomycota	Dothideomycetes	Pleosporales	unidentified	unidentified	unidentified	Unknown	Unknown	0.000428123273696477
ASV134	Fungi	Basidiomycota	Tremellomycetes	Tremellales	Bulleribasidiaceae	Vishniacozyma	Vishniacozyma_heimaeyensis	Unspecified saprotroph	Saprotroph	0.000317035011955597
ASV135	Fungi	Ascomycota	Dothideomycetes	Pleosporales	Amorosiaceae	Angustimassarina	Angustimassarina_acerina	Mycoparasite	Mycoparasite	0.000420260402175798
ASV136	Fungi	Ascomycota	Dothideomycetes	Capnodiales	Capnodiales_fam_Incertae_sedis	Phaeotheca	Phaeotheca_shathenatiana	Plant pathogen	Pathogen	0.000398889520606772
ASV137	Fungi	Ascomycota	Dothideomycetes	unidentified	unidentified	unidentified	unidentified	Unknown	Unknown	0.000408970125120463
ASV138	Fungi	Ascomycota	Dothideomycetes	Capnodiales	Mycosphaerellaceae	Mycosphaerelloides	Mycosphaerelloides_madeirae	Plant pathogen	Pathogen	1.84475062600554e-05
ASV139	Fungi	Basidiomycota	Tremellomycetes	Tremellales	Tremellaceae	Cryptococcus	unidentified	Unspecified saprotroph	Saprotroph	0.000375905742315555
ASV140	Fungi	Ascomycota	Leotiomycetes	Helotiales	Dermateaceae	Naevala	Naevala_perexigua	Unspecified saprotroph	Saprotroph	0.000403627404728207
ASV141	Fungi	Ascomycota	Eurotiomycetes	Chaetothyriales	unidentified	unidentified	unidentified	Unknown	Unknown	0.000410179797662106
ASV142	Fungi	Basidiomycota	Microbotryomycetes	Sporidiobolales	unidentified	unidentified	unidentified	Unknown	Unknown	0.000396369369478349
ASV143	Fungi	Ascomycota	Dothideomycetes	Capnodiales	Teratosphaeriaceae	Lapidomyces	unidentified	Plant pathogen	Pathogen	0.000397075011794307
ASV144	Fungi	Ascomycota	Sordariomycetes	Xylariales	Sporocadaceae	Magnohelicospora	Magnohelicospora_iberica	Litter saprotroph	Saprotroph	0.00023820468465853
ASV145	Fungi	Ascomycota	Leotiomycetes	unidentified	unidentified	unidentified	unidentified	Unknown	Unknown	0.000382256523159181
ASV146	Fungi	Ascomycota	Dothideomycetes	Capnodiales	Capnodiales_fam_Incertae_sedis	Microcyclospora	unidentified	Unspecified saprotroph	Saprotroph	0.000377619445082883
ASV147	Fungi	Ascomycota	Dothideomycetes	Capnodiales	Mycosphaerellaceae	Ramularia	Ramularia_cynarae	Plant pathogen	Pathogen	0.000355139697017351
ASV148	Fungi	Basidiomycota	Tremellomycetes	Tremellales	Bulleribasidiaceae	Vishniacozyma	unidentified	Unspecified saprotroph	Saprotroph	0.000120261611848339
ASV149	Fungi	Ascomycota	Dothideomycetes	Botryosphaeriales	unidentified	unidentified	unidentified	Unknown	Unknown	0.000375704130225281
ASV150	Fungi	Ascomycota	Sordariomycetes	Xylariales	unidentified	unidentified	unidentified	Unknown	Unknown	0.000363809016899125
ASV151	Fungi	Ascomycota	Leotiomycetes	Helotiales	unidentified	unidentified	unidentified	Unknown	Unknown	0.000229232946641344
ASV152	Fungi	Ascomycota	Eurotiomycetes	Chaetothyriales	Trichomeriaceae	Knufia	Knufia_cryptophialidica	Soil saprotroph	Saprotroph	0.000370462215878162
ASV153	Fungi	Ascomycota	Sordariomycetes	Hypocreales	Cordycipitaceae	unidentified	unidentified	Unknown	Unknown	0.00036693400429837
ASV154	Fungi	Ascomycota	Dothideomycetes	Pleosporales	Pleosporaceae	Alternaria	Alternaria_metachromatica	Plant pathogen	Pathogen	0.000364010628989399
ASV155	Fungi	Ascomycota	Dothideomycetes	Capnodiales	Capnodiales_fam_Incertae_sedis	Microcyclospora	unidentified	Unspecified saprotroph	Saprotroph	0.000330240603868533
ASV156	Fungi	unidentified	unidentified	unidentified	unidentified	unidentified	unidentified	Unknown	Unknown	0.000359272744867964
ASV157	Fungi	Ascomycota	Eurotiomycetes	Eurotiales	Trichocomaceae	Talaromyces	Talaromyces_infraolivaceus	Unspecified saprotroph	Saprotroph	0.000101310075362599
ASV158	Fungi	Basidiomycota	Tremellomycetes	Tremellales	Bulleribasidiaceae	Vishniacozyma	Vishniacozyma_carnescens	Unspecified saprotroph	Saprotroph	0.00034929294639941
ASV159	Fungi	Ascomycota	Dothideomycetes	Pleosporales	Pleosporales_fam_Incertae_sedis	Pseudodidymella	Pseudodidymella_minima	Plant pathogen	Pathogen	0.000356853399784678
ASV160	Fungi	Ascomycota	Sordariomycetes	Hypocreales	Nectriaceae	Gibberella	Gibberella_tricincta	Plant pathogen	Pathogen	0.000348688110128588
ASV161	Fungi	Ascomycota	Dothideomycetes	Dothideales	Dothioraceae	Dothiora	Dothiora_rhamni-alpinae	Unspecified saprotroph	Saprotroph	0.000344655868323112
ASV162	Fungi	unidentified	unidentified	unidentified	unidentified	unidentified	unidentified	Unknown	Unknown	0.000331147858274765
ASV163	Fungi	Basidiomycota	Tremellomycetes	Tremellales	Rhynchogastremataceae	Papiliotrema	Papiliotrema_wisconsinensis	Mycoparasite	Mycoparasite	0.000306349571171084
ASV164	Fungi	Ascomycota	Eurotiomycetes	Chaetothyriales	unidentified	unidentified	unidentified	Unknown	Unknown	0.000332861561042093
ASV165	Fungi	Ascomycota	Sordariomycetes	Xylariales	unidentified	unidentified	unidentified	Unknown	Unknown	0.000331349470365039
ASV166	Fungi	Ascomycota	Dothideomycetes	Dothideales	unidentified	unidentified	unidentified	Unknown	Unknown	0.000331349470365039
ASV167	Fungi	unidentified	unidentified	unidentified	unidentified	unidentified	unidentified	Unknown	Unknown	0.000324998689521413
ASV168	Fungi	unidentified	unidentified	unidentified	unidentified	unidentified	unidentified	Unknown	Unknown	0.000305744734900262
ASV169	Fungi	Ascomycota	Dothideomycetes	unidentified	unidentified	unidentified	unidentified	Unknown	Unknown	0.000304535062358619
ASV170	Fungi	Ascomycota	Eurotiomycetes	Chaetothyriales	unidentified	unidentified	unidentified	Unknown	Unknown	0.000287398034685344
ASV171	Fungi	Ascomycota	Dothideomycetes	Capnodiales	Dissoconiaceae	Pseudoveronaea	Pseudoveronaea_obclavata	Litter saprotroph	Saprotroph	0.000292236724851916
ASV172	Fungi	Ascomycota	Dothideomycetes	Capnodiales	Mycosphaerellaceae	Mycosphaerella	Mycosphaerella_tassiana	Plant pathogen	Pathogen	0.000305341510719715
ASV173	Fungi	Ascomycota	Sordariomycetes	Diaporthales	Gnomoniaceae	Gnomoniopsis	Gnomoniopsis_paraclavulata	Foliar endophyte	Endophyte	0.000293648009483833
ASV174	Fungi	Ascomycota	Eurotiomycetes	Chaetothyriales	Epibryaceae	Epibryon	Epibryon_interlamellare	Plant pathogen	Pathogen	0.000301107656823964
ASV175	Fungi	Basidiomycota	Tremellomycetes	Tremellales	unidentified	unidentified	unidentified	Unknown	Unknown	0.000280442417570897
ASV176	Fungi	Ascomycota	Dothideomycetes	Capnodiales	Teratosphaeriaceae	Devriesia	unidentified	Plant pathogen	Pathogen	0.000289212543497808
ASV177	Fungi	Ascomycota	Dothideomycetes	unidentified	unidentified	unidentified	unidentified	Unknown	Unknown	0.000290724634174862
ASV178	Fungi	Ascomycota	Lecanoromycetes	Lecanorales	Parmeliaceae	Hypogymnia	Hypogymnia_physodes	Lichenised	Other	0.000273688412546724
ASV179	Fungi	Ascomycota	Dothideomycetes	Capnodiales	Capnodiaceae	Scorias	Scorias_leucadendri	Sooty mold	Sooty mold	0.000294756875980339
ASV180	Fungi	Basidiomycota	Tremellomycetes	Tremellales	Bulleribasidiaceae	Vishniacozyma	Vishniacozyma_tephrensis	Unspecified saprotroph	Saprotroph	0.000294152039709517
ASV181	Fungi	Ascomycota	Dothideomycetes	Pleosporales	unidentified	unidentified	unidentified	Unknown	Unknown	0.000293648009483833
ASV182	Fungi	Ascomycota	Sordariomycetes	Xylariales	Amphisphaeriaceae	unidentified	unidentified	Unknown	Unknown	0.000281954508247951
ASV183	Fungi	Ascomycota	Sordariomycetes	Xylariales	Amphisphaeriaceae	Monochaetia	Monochaetia_monochaeta	Plant pathogen	Pathogen	0.000288002870956166
ASV184	Fungi	Ascomycota	Dothideomycetes	Capnodiales	Capnodiales_fam_Incertae_sedis	Microcyclospora	unidentified	Unspecified saprotroph	Saprotroph	0.000277418236216789
ASV185	Fungi	Ascomycota	Leotiomycetes	Erysiphales	Erysiphaceae	unidentified	unidentified	Unknown	Unknown	0.00027217632186967
ASV186	Fungi	Ascomycota	Dothideomycetes	Dothideales	Aureobasidiaceae	Aureobasidium	Aureobasidium_pullulans	Sooty mold	Sooty mold	0.000274595666952956
ASV187	Fungi	unidentified	unidentified	unidentified	unidentified	unidentified	unidentified	Unknown	Unknown	0.00027348680045645
ASV188	Fungi	Ascomycota	Leotiomycetes	Helotiales	Myxotrichaceae	Oidiodendron	Oidiodendron_echinulatum	Soil saprotroph	Saprotroph	2.11692694787521e-06
ASV189	Fungi	Ascomycota	Eurotiomycetes	Eurotiales	unidentified	unidentified	unidentified	Unknown	Unknown	0.00024667239245003
ASV190	Fungi	Ascomycota	Leotiomycetes	Rhytismatales	Rhytismataceae	Lophodermium	Lophodermium_pinastri	Plant pathogen	Pathogen	0.00024929334962359
ASV191	Fungi	Ascomycota	Dothideomycetes	Pleosporales	Didymellaceae	Calophoma	Calophoma_clematidis-rectae	Plant pathogen	Pathogen	2.87297228640207e-05
ASV192	Fungi	Basidiomycota	Tremellomycetes	Tremellales	unidentified	unidentified	unidentified	Unknown	Unknown	0.000101310075362599
ASV193	Fungi	Ascomycota	Leotiomycetes	Helotiales	Dermateaceae	Naevala	Naevala_perexigua	Unspecified saprotroph	Saprotroph	0.000244857883637566
ASV194	Fungi	Ascomycota	Sordariomycetes	Diaporthales	Gnomoniaceae	Plagiostoma	Plagiostoma_dilatatum	Wood saprotroph	Saprotroph	0.000252821561203382
ASV195	Fungi	unidentified	unidentified	unidentified	unidentified	unidentified	unidentified	Unknown	Unknown	0.000252115918887424
ASV196	Fungi	Ascomycota	Leotiomycetes	Helotiales	unidentified	unidentified	unidentified	Unknown	Unknown	0.000248789319397906
ASV197	Fungi	Ascomycota	Eurotiomycetes	Chaetothyriales	Trichomeriaceae	Knufia	Knufia_cryptophialidica	Soil saprotroph	Saprotroph	0.00024636997431462
ASV198	Fungi	Ascomycota	Eurotiomycetes	Phaeomoniellales	Phaeomoniellaceae	Phaeomoniella	Phaeomoniella_pinifoliorum	Plant pathogen	Pathogen	0.000240724835786952
ASV199	Fungi	Ascomycota	Sordariomycetes	Xylariales	unidentified	unidentified	unidentified	Unknown	Unknown	1.90523425308769e-05
ASV200	Fungi	Ascomycota	Dothideomycetes	Pleosporales	Pleosporaceae	Pyrenophora	Pyrenophora_tritici-repentis	Plant pathogen	Pathogen	0.00023427324889819
ASV201	Fungi	Ascomycota	Archaeorhizomycetes	Archaeorhizomycetales	Archaeorhizomycetaceae	Archaeorhizomyces	unidentified	Soil saprotroph	Saprotroph	5.64513852766723e-06
ASV202	Fungi	Ascomycota	Dothideomycetes	Venturiales	Venturiaceae	Venturia	Venturia_maculiformis	Plant pathogen	Pathogen	0.000236289369800928
ASV203	Fungi	Ascomycota	Sordariomycetes	Xylariales	Xylariales_fam_Incertae_sedis	Liberomyces	Liberomyces_macrosporus	Foliar endophyte	Endophyte	0.000232357934040589
ASV204	Fungi	Basidiomycota	Tremellomycetes	Tremellales	Bulleraceae	Genolevuria	unidentified	Unspecified saprotroph	Saprotroph	0.000145261511042294
ASV205	Fungi	Ascomycota	Leotiomycetes	Helotiales	Sclerotiniaceae	unidentified	unidentified	Unknown	Unknown	0.000223991032294225
ASV206	Fungi	Ascomycota	Leotiomycetes	Rhytismatales	Rhytismataceae	Colpoma	unidentified	Litter saprotroph	Saprotroph	0.000226208765287237
ASV207	Fungi	Basidiomycota	Tremellomycetes	Tremellales	Sirobasidiaceae	Sirobasidium	unidentified	Unspecified saprotroph	Saprotroph	0.00019929355123568
ASV208	Fungi	Ascomycota	Dothideomycetes	Pleosporales	Massarinaceae	Massarina	Massarina_eburnea	Plant pathogen	Pathogen	0.000221269269075528
ASV209	Fungi	unidentified	unidentified	unidentified	unidentified	unidentified	unidentified	Unknown	Unknown	0.000220765238849843
ASV210	Fungi	Ascomycota	Dothideomycetes	Capnodiales	Capnodiaceae	Scorias	Scorias_leucadendri	Sooty mold	Sooty mold	0.00021925314817279
ASV211	Fungi	Ascomycota	Sordariomycetes	Diaporthales	Diaporthales_fam_Incertae_sedis	Tubakia	Tubakia_dryinoides	Plant pathogen	Pathogen	0.000101310075362599
ASV212	Fungi	Ascomycota	Dothideomycetes	Dothideomycetes_ord_Incertae_sedis	Dothideomycetes_fam_Incertae_sedis	Peltaster	Peltaster_cerophilus	Plant pathogen	Pathogen	0.000101310075362599
ASV213	Fungi	Ascomycota	Dothideomycetes	Capnodiales	Mycosphaerellaceae	Xenomycosphaerella	Xenomycosphaerella_elongata	Plant pathogen	Pathogen	0.000216329772863819
ASV214	Fungi	Ascomycota	Leotiomycetes	Helotiales	Sclerotiniaceae	Ciborinia	unidentified	Plant pathogen	Pathogen	0.000216128160773545
ASV215	Fungi	Ascomycota	Leotiomycetes	Helotiales	Dermateaceae	Naevala	Naevala_perexigua	Unspecified saprotroph	Saprotroph	0.000209374155749372
ASV216	Fungi	Ascomycota	Dothideomycetes	Capnodiales	Mycosphaerellaceae	Septoria	Septoria_cretae	Plant pathogen	Pathogen	1.38104281837573e-05
ASV217	Fungi	unidentified	unidentified	unidentified	unidentified	unidentified	unidentified	Unknown	Unknown	0.000211491082697247
ASV218	Fungi	Ascomycota	Leotiomycetes	unidentified	unidentified	unidentified	unidentified	Unknown	Unknown	0.000206652392530675
ASV219	Fungi	Ascomycota	Eurotiomycetes	Chaetothyriales	Chaetothyriaceae	Ceramothyrium	Ceramothyrium_carniolicum	Litter saprotroph	Saprotroph	0.000206854004620949
ASV220	Fungi	Ascomycota	Dothideomycetes	Pleosporales	Leptosphaeriaceae	Ampelomyces	Ampelomyces_quisqualis	Plant pathogen	Pathogen	0.00020584594416958
ASV221	Fungi	Ascomycota	Dothideomycetes	Capnodiales	Mycosphaerellaceae	Ramularia	Ramularia_cynarae	Plant pathogen	Pathogen	0.000190523425308769
ASV222	Fungi	Ascomycota	Dothideomycetes	Capnodiales	Mycosphaerellaceae	Mycosphaerella	Mycosphaerella_tassiana	Plant pathogen	Pathogen	0.000101310075362599
ASV223	Fungi	Ascomycota	Lecanoromycetes	Caliciales	Physciaceae	Physcia	Physcia_stellaris	Lichenised	Other	1.20967254164298e-06
ASV224	Fungi	Ascomycota	Sordariomycetes	Diaporthales	Gnomoniaceae	Apiognomonia	Apiognomonia_errabunda	Plant pathogen	Pathogen	0.000199999193551639
ASV225	Fungi	Ascomycota	Leotiomycetes	Helotiales	Hyaloscyphaceae	unidentified	unidentified	Unknown	Unknown	0.000101310075362599
ASV226	Fungi	Ascomycota	Leotiomycetes	Helotiales	unidentified	unidentified	unidentified	Unknown	Unknown	0.000198487102874585
ASV227	Fungi	Ascomycota	unidentified	unidentified	unidentified	unidentified	unidentified	Unknown	Unknown	0.000197378236378079
ASV228	Fungi	Ascomycota	Dothideomycetes	Pleosporales	Phaeosphaeriaceae	unidentified	unidentified	Unknown	Unknown	6.0282014991875e-05
ASV229	Fungi	Ascomycota	Eurotiomycetes	Chaetothyriales	Trichomeriaceae	unidentified	unidentified	Unknown	Unknown	7.05642315958403e-07
ASV230	Fungi	Ascomycota	Dothideomycetes	Pleosporales	Didymosphaeriaceae	Paraconiothyrium	unidentified	Wood saprotroph	Saprotroph	5.4435264373934e-06
ASV231	Fungi	Ascomycota	Eurotiomycetes	Chaetothyriales	Trichomeriaceae	unidentified	unidentified	Unknown	Unknown	0.000101310075362599
ASV232	Fungi	Ascomycota	Dothideomycetes	Pleosporales	unidentified	unidentified	unidentified	Unknown	Unknown	0.000190019395083084
ASV233	Fungi	Ascomycota	unidentified	unidentified	unidentified	unidentified	unidentified	Unknown	Unknown	0.000188406498360894
ASV234	Fungi	Basidiomycota	Tremellomycetes	Tremellales	unidentified	unidentified	unidentified	Unknown	Unknown	0.000174092039951452
ASV235	Fungi	Ascomycota	Lecanoromycetes	Umbilicariales	Umbilicariaceae	Umbilicaria	Umbilicaria_cinerascens	Lichenised	Other	0.000163406599166939
ASV236	Fungi	Ascomycota	Dothideomycetes	Dothideales	Dothideaceae	Dothidea	Dothidea_sambuci	Litter saprotroph	Saprotroph	0.000179434760343708
ASV237	Fungi	Ascomycota	Eurotiomycetes	Chaetothyriales	Herpotrichiellaceae	unidentified	unidentified	Unknown	Unknown	9.67738033314382e-06
ASV238	Fungi	Ascomycota	Dothideomycetes	Pleosporales	Didymosphaeriaceae	Pseudopithomyces	Pseudopithomyces_rosae	Plant pathogen	Pathogen	0.000153325994653247
ASV239	Fungi	Ascomycota	Eurotiomycetes	unidentified	unidentified	unidentified	unidentified	Unknown	Unknown	0.00017348720368063
ASV240	Fungi	Basidiomycota	Tremellomycetes	Tremellales	Bulleribasidiaceae	Vishniacozyma	Vishniacozyma_victoriae	Unspecified saprotroph	Saprotroph	0.000101310075362599
ASV241	Fungi	Ascomycota	Dothideomycetes	unidentified	unidentified	unidentified	unidentified	Unknown	Unknown	0.000155644533691396
ASV242	Fungi	Ascomycota	Dothideomycetes	Pleosporales	Didymosphaeriaceae	Paraconiothyrium	Paraconiothyrium_africanum	Wood saprotroph	Saprotroph	0.000177015415260422
ASV243	Fungi	Ascomycota	Dothideomycetes	Capnodiales	Mycosphaerellaceae	Xenomycosphaerella	Xenomycosphaerella_elongata	Plant pathogen	Pathogen	0.000173285591590357
ASV244	Fungi	Ascomycota	Dothideomycetes	unidentified	unidentified	unidentified	unidentified	Unknown	Unknown	0.00016270095685098
ASV245	Fungi	unidentified	unidentified	unidentified	unidentified	unidentified	unidentified	Unknown	Unknown	0.000174596070177136
ASV246	Fungi	unidentified	unidentified	unidentified	unidentified	unidentified	unidentified	Unknown	Unknown	0.000101310075362599
ASV247	Fungi	Ascomycota	Dothideomycetes	Capnodiales	Mycosphaerellaceae	Mycosphaerella	Mycosphaerella_tassiana	Plant pathogen	Pathogen	0.000101310075362599
ASV248	Fungi	Basidiomycota	Microbotryomycetes	Sporidiobolales	unidentified	unidentified	unidentified	Unknown	Unknown	0.000170967052552207
ASV249	Fungi	unidentified	unidentified	unidentified	unidentified	unidentified	unidentified	Unknown	Unknown	0.000165422720069677
ASV250	Fungi	Ascomycota	Dothideomycetes	Pleosporales	Didymellaceae	Calophoma	Calophoma_rosae	Plant pathogen	Pathogen	0.000166733198656457
ASV251	Fungi	Ascomycota	Dothideomycetes	Capnodiales	Mycosphaerellaceae	Mycosphaerella	Mycosphaerella_tassiana	Plant pathogen	Pathogen	0.000101310075362599
ASV252	Fungi	unidentified	unidentified	unidentified	unidentified	unidentified	unidentified	Unknown	Unknown	0.000165120301934266
ASV253	Fungi	Ascomycota	Lecanoromycetes	Caliciales	Physciaceae	Physcia	Physcia_dubia	Lichenised	Other	0.000164213047528034
ASV254	Fungi	Ascomycota	Dothideomycetes	Capnodiales	Capnodiales_fam_Incertae_sedis	Microcyclospora	unidentified	Unspecified saprotroph	Saprotroph	0.000101310075362599
ASV255	Fungi	Ascomycota	Eurotiomycetes	Chaetothyriales	unidentified	unidentified	unidentified	Unknown	Unknown	0.000166531586566183
ASV256	Fungi	Ascomycota	Dothideomycetes	Dothideales	Dothideaceae	Endoconidioma	Endoconidioma_populi	Unspecified saprotroph	Saprotroph	0.000166229168430772
ASV257	Fungi	Ascomycota	Dothideomycetes	Dothideales	Dothideaceae	Endoconidioma	Endoconidioma_populi	Unspecified saprotroph	Saprotroph	0.000138910730198669
ASV258	Fungi	Ascomycota	Eurotiomycetes	Chaetothyriales	Epibryaceae	Epibryon	Epibryon_interlamellare	Plant pathogen	Pathogen	0.000158870327135778
ASV259	Fungi	Ascomycota	unidentified	unidentified	unidentified	unidentified	unidentified	Unknown	Unknown	1.04838286942391e-05
ASV260	Fungi	Ascomycota	Sordariomycetes	Xylariales	Amphisphaeriaceae	Seimatosporium	Seimatosporium_quercinum	Plant pathogen	Pathogen	0.000101310075362599
ASV261	Fungi	Ascomycota	Dothideomycetes	Capnodiales	Mycosphaerellaceae	Zymoseptoria	Zymoseptoria_passerinii	Plant pathogen	Pathogen	0.000161592090354474
ASV262	Fungi	unidentified	unidentified	unidentified	unidentified	unidentified	unidentified	Unknown	Unknown	0.000101310075362599
ASV263	Fungi	unidentified	unidentified	unidentified	unidentified	unidentified	unidentified	Unknown	Unknown	1.81450881246447e-06
ASV264	Fungi	Ascomycota	Dothideomycetes	Dothideales	Dothioraceae	Dothiora	Dothiora_prunorum	Unspecified saprotroph	Saprotroph	0.000159878387587147
ASV265	Fungi	Ascomycota	Dothideomycetes	Dothideales	unidentified	unidentified	unidentified	Unknown	Unknown	0.000159575969451736
ASV266	Fungi	Ascomycota	Leotiomycetes	Erysiphales	Erysiphaceae	Erysiphe	unidentified	Plant pathogen	Pathogen	0.000101310075362599
ASV267	Fungi	Basidiomycota	Tremellomycetes	Tremellales	Tremellaceae	Cryptococcus	unidentified	Unspecified saprotroph	Saprotroph	0.000157559848548998
ASV268	Fungi	Ascomycota	Leotiomycetes	Erysiphales	Erysiphaceae	unidentified	unidentified	Unknown	Unknown	0.000157459042503861
ASV269	Fungi	Ascomycota	Dothideomycetes	Pleosporales	Pleosporaceae	Alternaria	Alternaria_subcucurbitae	Plant pathogen	Pathogen	0.000135180906528603
ASV270	Fungi	Ascomycota	Dothideomycetes	Venturiales	Venturiaceae	unidentified	unidentified	Unknown	Unknown	0.000153426800698384
ASV271	Fungi	Ascomycota	Leotiomycetes	Helotiales	Sclerotiniaceae	Scleromitrula	Scleromitrula_spiraeicola	Plant pathogen	Pathogen	0.000153124382562974
ASV272	Fungi	Ascomycota	Dothideomycetes	Botryosphaeriales	unidentified	unidentified	unidentified	Unknown	Unknown	0.000133265591671001
ASV273	Fungi	Basidiomycota	Tremellomycetes	Tremellales	Tremellaceae	Cryptococcus	unidentified	Unspecified saprotroph	Saprotroph	0.000152418740247015
ASV274	Fungi	unidentified	unidentified	unidentified	unidentified	unidentified	unidentified	Unknown	Unknown	0.000105745541348624
ASV275	Fungi	Ascomycota	Leotiomycetes	Helotiales	Sclerotiniaceae	unidentified	unidentified	Unknown	Unknown	0.000150604231434551
ASV276	Fungi	Ascomycota	Dothideomycetes	Pleosporales	Periconiaceae	Periconia	Periconia_macrospinosa	Plant pathogen	Pathogen	0.000142942972004145
ASV277	Fungi	unidentified	unidentified	unidentified	unidentified	unidentified	unidentified	Unknown	Unknown	0.000126209168511417
ASV278	Fungi	Ascomycota	Dothideomycetes	Pleosporales	unidentified	unidentified	unidentified	Unknown	Unknown	0.000148789722622086
ASV279	Fungi	Basidiomycota	Tremellomycetes	Tremellales	Bulleraceae	Genolevuria	Genolevuria_amylolytica	Unspecified saprotroph	Saprotroph	9.62697731057536e-05
ASV280	Fungi	Ascomycota	Dothideomycetes	Pleosporales	unidentified	unidentified	unidentified	Unknown	Unknown	0.000147076019854759
ASV281	Fungi	Basidiomycota	Tremellomycetes	Tremellales	Tremellaceae	unidentified	unidentified	Unknown	Unknown	0.000146571989629074
ASV282	Fungi	Basidiomycota	Tremellomycetes	Tremellales	Tremellaceae	Bulleromyces	Bulleromyces_albus	Unspecified saprotroph	Saprotroph	0.000146168765448526
ASV283	Fungi	Ascomycota	Sordariomycetes	Xylariales	Amphisphaeriaceae	Seimatosporium	Seimatosporium_quercinum	Plant pathogen	Pathogen	0.000133467203761275
ASV284	Fungi	Ascomycota	Dothideomycetes	Pleosporales	Melanommataceae	Melanodiplodia	Melanodiplodia_tianschanica	Wood saprotroph	Saprotroph	0.000144253450590925
ASV285	Fungi	Basidiomycota	Tremellomycetes	Tremellales	Bulleribasidiaceae	Vishniacozyma	Vishniacozyma_heimaeyensis	Unspecified saprotroph	Saprotroph	0.000142741359913871
ASV286	Fungi	Basidiomycota	Tremellomycetes	Tremellales	Bulleribasidiaceae	Dioszegia	Dioszegia_rishiriensis	Litter saprotroph	Saprotroph	0.000143951032455514
ASV287	Fungi	Ascomycota	Dothideomycetes	Capnodiales	unidentified	unidentified	unidentified	Unknown	Unknown	0.000143850226410377
ASV288	Fungi	Ascomycota	Dothideomycetes	Botryosphaeriales	unidentified	unidentified	unidentified	Unknown	Unknown	0.000142942972004145
ASV289	Fungi	unidentified	unidentified	unidentified	unidentified	unidentified	unidentified	Unknown	Unknown	0.000140221208785448
ASV290	Fungi	Basidiomycota	Tremellomycetes	Tremellales	Bulleribasidiaceae	Vishniacozyma	Vishniacozyma_carnescens	Unspecified saprotroph	Saprotroph	0.00013689460929593
ASV291	Fungi	Ascomycota	Dothideomycetes	Pleosporales	Phaeosphaeriaceae	Muriphaeosphaeria	Muriphaeosphaeria_viburni	Unspecified saprotroph	Saprotroph	0.000141632493417365
ASV292	Fungi	Ascomycota	Eurotiomycetes	Onygenales	Onygenales_fam_Incertae_sedis	Zeloasperisporium	unidentified	Plant pathogen	Pathogen	0.000124697077834364
ASV293	Fungi	Ascomycota	Leotiomycetes	Helotiales	Dermateaceae	Oculimacula	Oculimacula_yallundae	Plant pathogen	Pathogen	0.000137600251611889
ASV294	Fungi	Ascomycota	Dothideomycetes	unidentified	unidentified	unidentified	unidentified	Unknown	Unknown	0.000139414760424353
ASV295	Fungi	Ascomycota	Sordariomycetes	Hypocreales	Nectriaceae	Microcera	unidentified	Animal parasite	Other	0.00013820508788271
ASV296	Fungi	Ascomycota	Lecanoromycetes	Teloschistales	Teloschistaceae	unidentified	unidentified	Unknown	Unknown	0.000138406699972984
ASV297	Fungi	Basidiomycota	Tremellomycetes	Tremellales	Bulleribasidiaceae	Dioszegia	Dioszegia_hungarica	Litter saprotroph	Saprotroph	0.000134576070257781
ASV298	Fungi	Ascomycota	Dothideomycetes	Capnodiales	Mycosphaerellaceae	Passalora	unidentified	Plant pathogen	Pathogen	0.000137398639521615
ASV299	Fungi	Ascomycota	Dothideomycetes	Dothideales	Dothioraceae	Dothiora	Dothiora_prunorum	Unspecified saprotroph	Saprotroph	0.000136995415341067
ASV300	Fungi	Ascomycota	Dothideomycetes	Pleosporales	Leptosphaeriaceae	Ampelomyces	unidentified	Plant pathogen	Pathogen	0.000101310075362599
ASV301	Fungi	Basidiomycota	Tremellomycetes	Tremellales	Tremellaceae	unidentified	unidentified	Unknown	Unknown	0.00013528171257374
ASV302	Fungi	Ascomycota	Dothideomycetes	Dothideales	Dothideaceae	Endoconidioma	Endoconidioma_populi	Unspecified saprotroph	Saprotroph	0.000134475264212644
ASV303	Fungi	Ascomycota	Dothideomycetes	Dothideales	Dothideaceae	Endoconidioma	Endoconidioma_populi	Unspecified saprotroph	Saprotroph	0.000134172846077234
ASV304	Fungi	Ascomycota	Dothideomycetes	Capnodiales	Cladosporiaceae	unidentified	unidentified	Unknown	Unknown	3.12498739924436e-06
ASV305	Fungi	Ascomycota	Dothideomycetes	Pleosporales	Leptosphaeriaceae	Ampelomyces	unidentified	Plant pathogen	Pathogen	0.000101310075362599
ASV306	Fungi	Ascomycota	Sordariomycetes	Diaporthales	Valsaceae	Cytospora	Cytospora_prunicola	Plant pathogen	Pathogen	0.000132761561445317
ASV307	Fungi	Ascomycota	Dothideomycetes	Dothideales	Dothideaceae	Endoconidioma	Endoconidioma_populi	Unspecified saprotroph	Saprotroph	0.000132761561445317
ASV308	Fungi	Ascomycota	Leotiomycetes	Helotiales	Sclerotiniaceae	unidentified	unidentified	Unknown	Unknown	0.000131249470768263
ASV309	Fungi	Ascomycota	Dothideomycetes	Pleosporales	Pleosporaceae	Comoclathris	unidentified	Wood saprotroph	Saprotroph	0.000129132543820388
ASV310	Fungi	Ascomycota	Sordariomycetes	Diaporthales	Gnomoniaceae	Apiognomonia	Apiognomonia_errabunda	Plant pathogen	Pathogen	0.000130543828452305
ASV311	Fungi	Ascomycota	Dothideomycetes	Dothideales	Aureobasidiaceae	Aureobasidium	Aureobasidium_pullulans	Sooty mold	Sooty mold	0.000101310075362599
ASV312	Fungi	Basidiomycota	Tremellomycetes	Tremellales	Bulleribasidiaceae	Dioszegia	Dioszegia_hungarica	Litter saprotroph	Saprotroph	0.000129636574046072
ASV313	Fungi	Ascomycota	Dothideomycetes	Myriangiales	Elsinoaceae	Elsinoe	Elsinoe_violae	Plant pathogen	Pathogen	0.000127721259188471
ASV314	Fungi	Ascomycota	Dothideomycetes	Pleosporales	Pleosporaceae	Stemphylium	Stemphylium_vesicarium	Plant pathogen	Pathogen	0.000126612392691965
ASV315	Fungi	Basidiomycota	Tremellomycetes	Tremellales	unidentified	unidentified	unidentified	Unknown	Unknown	0.000121672896480256
ASV316	Fungi	Ascomycota	Dothideomycetes	Capnodiales	Cladosporiaceae	Davidiellomyces	Davidiellomyces_australiensis	Litter saprotroph	Saprotroph	0.000126612392691965
ASV317	Fungi	Ascomycota	Leotiomycetes	Helotiales	Sclerotiniaceae	Botrytis	Botrytis_caroliniana	Unspecified saprotroph	Saprotroph	0.000123487405292721
ASV318	Fungi	Ascomycota	Dothideomycetes	Capnodiales	Mycosphaerellaceae	Mycosphaerella	Mycosphaerella_tassiana	Plant pathogen	Pathogen	0.000121370478344845
ASV319	Fungi	Ascomycota	Eurotiomycetes	Eurotiales	Trichocomaceae	Talaromyces	Talaromyces_wortmannii	Unspecified saprotroph	Saprotroph	2.96369772702529e-05
ASV320	Fungi	Ascomycota	Dothideomycetes	Capnodiales	Mycosphaerellaceae	unidentified	unidentified	Unknown	Unknown	0.000123991435518405
ASV321	Fungi	Ascomycota	Leotiomycetes	Helotiales	Marthamycetaceae	Marthamyces	Marthamyces_johnstonii	Litter saprotroph	Saprotroph	0.000123487405292721
ASV322	Fungi	Ascomycota	Dothideomycetes	Capnodiales	Teratosphaeriaceae	unidentified	unidentified	Unknown	Unknown	0.000101310075362599
ASV323	Fungi	Ascomycota	Eurotiomycetes	Chaetothyriales	Herpotrichiellaceae	Cladophialophora	unidentified	Soil saprotroph	Saprotroph	0.000121471284389982
ASV324	Fungi	Ascomycota	Dothideomycetes	Pleosporales	Phaeosphaeriaceae	unidentified	unidentified	Unknown	Unknown	0.000116229370042863
ASV325	Fungi	Ascomycota	Dothideomycetes	Pleosporales	Didymellaceae	Calophoma	Calophoma_rosae	Plant pathogen	Pathogen	0.000101310075362599
ASV326	Fungi	Ascomycota	Leotiomycetes	Erysiphales	Erysiphaceae	Erysiphe	unidentified	Plant pathogen	Pathogen	0.000101310075362599
ASV327	Fungi	Ascomycota	Dothideomycetes	Dothideales	Aureobasidiaceae	Aureobasidium	Aureobasidium_pullulans	Sooty mold	Sooty mold	0.000119555969532381
ASV328	Fungi	Ascomycota	Dothideomycetes	Pleosporales	Phaeosphaeriaceae	Septoriella	Septoriella_hirta	Litter saprotroph	Saprotroph	0.000115221309591494
ASV329	Fungi	Ascomycota	Leotiomycetes	Helotiales	unidentified	unidentified	unidentified	Unknown	Unknown	0.00011764065467478
ASV330	Fungi	Ascomycota	Dothideomycetes	Dothideales	Aureobasidiaceae	Aureobasidium	Aureobasidium_pullulans	Sooty mold	Sooty mold	0.000116834206313684
ASV331	Fungi	Ascomycota	Dothideomycetes	unidentified	unidentified	unidentified	unidentified	Unknown	Unknown	0.000113507606824166
ASV332	Fungi	Ascomycota	Lecanoromycetes	Lecanoromycetes_ord_Incertae_sedis	Lecanoromycetes_fam_Incertae_sedis	Phacidiella	Phacidiella_eucalypti	Plant pathogen	Pathogen	0.000115523727726904
ASV333	Fungi	Ascomycota	Dothideomycetes	Capnodiales	Neodevriesiaceae	unidentified	unidentified	Unknown	Unknown	0.000110080201289511
ASV334	Fungi	Ascomycota	Leotiomycetes	Rhytismatales	unidentified	unidentified	unidentified	Unknown	Unknown	0.000114011637049851
ASV335	Fungi	Basidiomycota	Tremellomycetes	Tremellales	unidentified	unidentified	unidentified	Unknown	Unknown	0.000110584231515196
ASV336	Fungi	Basidiomycota	Tremellomycetes	Tremellales	unidentified	unidentified	unidentified	Unknown	Unknown	0.000110886649650606
ASV337	Fungi	Ascomycota	Dothideomycetes	Dothideales	Aureobasidiaceae	Aureobasidium	Aureobasidium_pullulans	Sooty mold	Sooty mold	0.000101310075362599
ASV338	Fungi	unidentified	unidentified	unidentified	unidentified	unidentified	unidentified	Unknown	Unknown	0.000111491485921428
ASV339	Fungi	Basidiomycota	Tremellomycetes	Tremellales	Bulleribasidiaceae	Vishniacozyma	unidentified	Unspecified saprotroph	Saprotroph	0.000101310075362599
ASV340	Fungi	Ascomycota	Dothideomycetes	Dothideales	unidentified	unidentified	unidentified	Unknown	Unknown	0.000110886649650606
ASV341	Fungi	Ascomycota	Dothideomycetes	Capnodiales	Mycosphaerellaceae	Ramularia	Ramularia_trollii	Plant pathogen	Pathogen	0.000109576171063826
ASV342	Fungi	Basidiomycota	Tremellomycetes	Tremellales	Tremellaceae	Cryptococcus	unidentified	Unspecified saprotroph	Saprotroph	0.000106451183664582
ASV343	Fungi	Basidiomycota	Tremellomycetes	Tremellales	Bulleribasidiaceae	Vishniacozyma	Vishniacozyma_tephrensis	Unspecified saprotroph	Saprotroph	0.000108366498522183
ASV344	Fungi	Ascomycota	Leotiomycetes	unidentified	unidentified	unidentified	unidentified	Unknown	Unknown	0.00010715682598054
ASV345	Fungi	Ascomycota	Dothideomycetes	Dothideomycetes_ord_Incertae_sedis	Dothideomycetes_fam_Incertae_sedis	Peltaster	Peltaster_cerophilus	Plant pathogen	Pathogen	0.00010423345067157
ASV346	Fungi	Ascomycota	Dothideomycetes	Dothideales	Dothideaceae	Rhizosphaera	Rhizosphaera_macrospora	Plant pathogen	Pathogen	0.000106350377619445
ASV347	Fungi	Basidiomycota	Tremellomycetes	Tremellales	Bulleribasidiaceae	Vishniacozyma	Vishniacozyma_victoriae	Unspecified saprotroph	Saprotroph	0.000104132644626433
ASV348	Fungi	Basidiomycota	Tremellomycetes	Tremellales	Sirobasidiaceae	Sirobasidium	unidentified	Unspecified saprotroph	Saprotroph	9.98987907306825e-05
ASV349	Fungi	Ascomycota	Sordariomycetes	Xylariales	Amphisphaeriaceae	Seimatosporium	Seimatosporium_rosigenum	Plant pathogen	Pathogen	0.000104031838581296
ASV350	Fungi	Basidiomycota	Tremellomycetes	Tremellales	Bulleribasidiaceae	Dioszegia	Dioszegia_hungarica	Litter saprotroph	Saprotroph	0.000103427002310475
ASV351	Fungi	Ascomycota	Dothideomycetes	Capnodiales	Mycosphaerellaceae	Stomiopeltis	unidentified	Epiphyte	Other	0.000102822166039653
ASV352	Fungi	Ascomycota	Dothideomycetes	Capnodiales	Mycosphaerellaceae	Phaeothecoidiella	Phaeothecoidiella_illinoisensis	Epiphyte	Other	0.000102620553949379
ASV353	Fungi	unidentified	unidentified	unidentified	unidentified	unidentified	unidentified	Unknown	Unknown	0.000102418941859105
ASV354	Fungi	Ascomycota	Dothideomycetes	Dothideales	Dothioraceae	Dothiora	Dothiora_prunorum	Unspecified saprotroph	Saprotroph	0.000102318135813968
ASV355	Fungi	Ascomycota	Dothideomycetes	Pleosporales	unidentified	unidentified	unidentified	Unknown	Unknown	9.73786396022597e-05
ASV356	Fungi	Ascomycota	Dothideomycetes	Pleosporales	Didymosphaeriaceae	Paraconiothyrium	unidentified	Wood saprotroph	Saprotroph	0.000101310075362599
ASV357	Fungi	Ascomycota	Dothideomycetes	Pleosporales	Phaeosphaeriaceae	unidentified	unidentified	Unknown	Unknown	0.000100705239091778
ASV358	Fungi	Ascomycota	Dothideomycetes	Capnodiales	Teratosphaeriaceae	Neocatenulostroma	unidentified	Plant pathogen	Pathogen	9.73786396022597e-05
ASV359	Fungi	Ascomycota	Dothideomycetes	Capnodiales	Mycosphaerellaceae	Ramularia	Ramularia_cynarae	Plant pathogen	Pathogen	0.000100705239091778
ASV360	Fungi	Basidiomycota	Tremellomycetes	Tremellales	Bulleribasidiaceae	Dioszegia	Dioszegia_buhagiarii	Litter saprotroph	Saprotroph	9.61689670606167e-05
ASV361	Fungi	Ascomycota	Dothideomycetes	unidentified	unidentified	unidentified	unidentified	Unknown	Unknown	9.86891181890396e-05
ASV362	Fungi	Ascomycota	Dothideomycetes	Pleosporales	Phaeosphaeriaceae	Phaeosphaeria	unidentified	Litter saprotroph	Saprotroph	9.82858940084919e-05
ASV363	Fungi	Ascomycota	Dothideomycetes	Capnodiales	Neodevriesiaceae	unidentified	unidentified	Unknown	Unknown	9.83867000536288e-05
ASV364	Fungi	Ascomycota	Dothideomycetes	Capnodiales	Mycosphaerellaceae	Mycosphaerella	Mycosphaerella_tassiana	Plant pathogen	Pathogen	9.80842819182181e-05
ASV365	Fungi	unidentified	unidentified	unidentified	unidentified	unidentified	unidentified	Unknown	Unknown	5.57457429607139e-05
ASV366	Fungi	Basidiomycota	Tremellomycetes	Tremellales	Bulleribasidiaceae	Dioszegia	Dioszegia_changbaiensis	Litter saprotroph	Saprotroph	9.77818637828073e-05
ASV367	Fungi	Ascomycota	Dothideomycetes	Dothideomycetes_ord_Incertae_sedis	Dothideomycetes_fam_Incertae_sedis	Peltaster	Peltaster_cerophilus	Plant pathogen	Pathogen	0.000100705239091778
ASV368	Fungi	Ascomycota	unidentified	unidentified	unidentified	unidentified	unidentified	Unknown	Unknown	9.60681610154798e-05
ASV369	Fungi	Ascomycota	Sordariomycetes	Hypocreales	Clavicipitaceae	Claviceps	unidentified	Plant pathogen	Pathogen	9.67738033314382e-05
ASV370	Fungi	unidentified	unidentified	unidentified	unidentified	unidentified	unidentified	Unknown	Unknown	9.63705791508905e-05
ASV371	Fungi	Ascomycota	Dothideomycetes	unidentified	unidentified	unidentified	unidentified	Unknown	Unknown	9.62697731057536e-05
ASV372	Fungi	Ascomycota	Dothideomycetes	Pleosporales	unidentified	unidentified	unidentified	Unknown	Unknown	9.5765742880069e-05
ASV373	Fungi	Ascomycota	Leotiomycetes	Helotiales	unidentified	unidentified	unidentified	Unknown	Unknown	9.20359192100032e-05
ASV374	Fungi	Ascomycota	Eurotiomycetes	Eurotiales	Trichocomaceae	Talaromyces	Talaromyces_cecidicola	Unspecified saprotroph	Saprotroph	8.85077076302112e-05
ASV375	Fungi	Ascomycota	Dothideomycetes	Pleosporales	Phaeosphaeriaceae	Septoriella	Septoriella_hirta	Litter saprotroph	Saprotroph	9.35480098870569e-05
ASV376	Fungi	Ascomycota	Leotiomycetes	Erysiphales	Erysiphaceae	Erysiphe	unidentified	Plant pathogen	Pathogen	0.000100705239091778
ASV377	Fungi	Ascomycota	Leotiomycetes	Erysiphales	Erysiphaceae	unidentified	unidentified	Unknown	Unknown	0.000100705239091778
ASV378	Fungi	Basidiomycota	Tremellomycetes	Tremellales	Bulleribasidiaceae	Dioszegia	Dioszegia_buhagiarii	Litter saprotroph	Saprotroph	9.18343071197294e-05
ASV379	Fungi	Ascomycota	Lecanoromycetes	Lecanorales	Parmeliaceae	Parmelia	Parmelia_sulcata	Lichenised	Other	8.84069015850743e-05
ASV380	Fungi	Ascomycota	Dothideomycetes	Botryosphaeriales	Botryosphaeriaceae	Botryosphaeria	Botryosphaeria_quercuum	Plant pathogen	Pathogen	9.1027858758634e-05
ASV381	Fungi	Ascomycota	Arthoniomycetes	Lichenostigmatales	Phaeococcomycetaceae	Phaeococcomyces	unidentified	Unspecified saprotroph	Saprotroph	9.15318889843186e-05
ASV382	Fungi	unidentified	unidentified	unidentified	unidentified	unidentified	unidentified	Unknown	Unknown	8.67940048628836e-05
ASV383	Fungi	Ascomycota	Sordariomycetes	Diaporthales	Valsaceae	Cytospora	Cytospora_prunicola	Plant pathogen	Pathogen	8.2761763057407e-05
ASV384	Fungi	Ascomycota	Leotiomycetes	unidentified	unidentified	unidentified	unidentified	Unknown	Unknown	9.06246345780864e-05
ASV385	Fungi	Ascomycota	Lecanoromycetes	Caliciales	Physciaceae	Physcia	Physcia_dubia	Lichenised	Other	8.71972290434313e-05
ASV386	Fungi	Ascomycota	Sordariomycetes	Hypocreales	Cordycipitaceae	Cordyceps	Cordyceps_bassiana	Animal parasite	Other	8.9918992262128e-05
ASV387	Fungi	Ascomycota	unidentified	unidentified	unidentified	unidentified	unidentified	Unknown	Unknown	7.59069519880968e-05
ASV388	Fungi	Ascomycota	Leotiomycetes	Erysiphales	Erysiphaceae	Erysiphe	unidentified	Plant pathogen	Pathogen	0.000100705239091778
ASV389	Fungi	Ascomycota	Lecanoromycetes	Lecanorales	Parmeliaceae	Melanohalea	Melanohalea_elegantula	Lichenised	Other	8.8709319720485e-05
ASV390	Fungi	Ascomycota	Dothideomycetes	Botryosphaeriales	Botryosphaeriaceae	Botryosphaeria	Botryosphaeria_auasmontanum	Plant pathogen	Pathogen	8.45762718698715e-05
ASV391	Fungi	Ascomycota	Dothideomycetes	Venturiales	Sympoventuriaceae	unidentified	unidentified	Unknown	Unknown	8.71972290434313e-05
ASV392	Fungi	Ascomycota	Sordariomycetes	Xylariales	Amphisphaeriaceae	Seimatosporium	Seimatosporium_rosigenum	Plant pathogen	Pathogen	8.71972290434313e-05
ASV393	Fungi	Ascomycota	Dothideomycetes	Dothideomycetes_ord_Incertae_sedis	Dothideomycetes_fam_Incertae_sedis	Neocladophialophora	Neocladophialophora_quercina	Wood saprotroph	Saprotroph	8.67940048628836e-05
ASV394	Fungi	Basidiomycota	Tremellomycetes	Tremellales	Tremellaceae	unidentified	unidentified	Unknown	Unknown	8.09472542449426e-05
ASV395	Fungi	Ascomycota	Sordariomycetes	Xylariales	Amphisphaeriaceae	Seimatosporium	Seimatosporium_quercinum	Plant pathogen	Pathogen	8.66931988177467e-05
ASV396	Fungi	Ascomycota	Leotiomycetes	Erysiphales	Erysiphaceae	Erysiphe	unidentified	Plant pathogen	Pathogen	0.000100705239091778
ASV397	Fungi	Ascomycota	Leotiomycetes	Helotiales	unidentified	unidentified	unidentified	Unknown	Unknown	8.1652896560901e-05
ASV398	Fungi	Ascomycota	Dothideomycetes	Dothideales	Dothioraceae	Dothiora	Dothiora_rhamni-alpinae	Unspecified saprotroph	Saprotroph	8.15520905157641e-05
ASV399	Fungi	Ascomycota	Sordariomycetes	Xylariales	Amphisphaeriaceae	Seimatosporium	Seimatosporium_rosigenum	Plant pathogen	Pathogen	8.15520905157641e-05
ASV400	Fungi	Ascomycota	Eurotiomycetes	Onygenales	Onygenales_fam_Incertae_sedis	Zeloasperisporium	unidentified	Plant pathogen	Pathogen	7.94351635678888e-05
ASV401	Fungi	Ascomycota	Eurotiomycetes	Phaeomoniellales	unidentified	unidentified	unidentified	Unknown	Unknown	8.08464481998056e-05
ASV402	Fungi	Ascomycota	Sordariomycetes	Hypocreales	Clavicipitaceae	Epichloe	Epichloe_typhina	Foliar endophyte	Endophyte	7.76206547554244e-05
ASV403	Fungi	Basidiomycota	Tremellomycetes	Tremellales	Sirobasidiaceae	Sirobasidium	unidentified	Unspecified saprotroph	Saprotroph	8.0443224019258e-05
ASV404	Fungi	Ascomycota	Dothideomycetes	Capnodiales	Mycosphaerellaceae	Periconiella	unidentified	Plant pathogen	Pathogen	7.54029217624122e-05
ASV405	Fungi	Ascomycota	Dothideomycetes	Dothideales	Aureobasidiaceae	Aureobasidium	Aureobasidium_pullulans	Sooty mold	Sooty mold	7.72174305748767e-05
ASV406	Fungi	Ascomycota	Dothideomycetes	Capnodiales	unidentified	unidentified	unidentified	Unknown	Unknown	7.77214608005613e-05
ASV407	Fungi	Ascomycota	Dothideomycetes	Pleosporales	unidentified	unidentified	unidentified	Unknown	Unknown	7.68142063943291e-05
ASV408	Fungi	Ascomycota	Eurotiomycetes	Phaeomoniellales	Phaeomoniellaceae	Phaeomoniella	unidentified	Plant pathogen	Pathogen	7.03626195055665e-05
ASV409	Fungi	Ascomycota	Dothideomycetes	Pleosporales	Periconiaceae	Periconia	unidentified	Plant pathogen	Pathogen	7.11690678666618e-05
ASV410	Fungi	Ascomycota	Dothideomycetes	Capnodiales	Capnodiaceae	Scorias	Scorias_leucadendri	Sooty mold	Sooty mold	7.449566735618e-05
ASV411	Fungi	Ascomycota	Dothideomycetes	Botryosphaeriales	Planistromellaceae	Kellermania	Kellermania_anomala	Litter saprotroph	Saprotroph	7.43948613110431e-05
ASV412	Fungi	Basidiomycota	Tremellomycetes	Tremellales	Sirobasidiaceae	Sirobasidium	unidentified	Unspecified saprotroph	Saprotroph	7.38908310853585e-05
ASV413	Fungi	Ascomycota	Eurotiomycetes	Coryneliales	Coryneliaceae	Caliciopsis	Caliciopsis_beckhausii	Plant pathogen	Pathogen	7.3285994814537e-05
ASV414	Fungi	Ascomycota	Sordariomycetes	Magnaporthales	Magnaporthaceae	Magnaporthiopsis	Magnaporthiopsis_panicorum	Unspecified saprotroph	Saprotroph	7.31851887694001e-05
ASV415	Fungi	Ascomycota	Dothideomycetes	Capnodiales	Teratosphaeriaceae	unidentified	unidentified	Unknown	Unknown	0.000100705239091778
ASV416	Fungi	Ascomycota	Leotiomycetes	Erysiphales	Erysiphaceae	Erysiphe	unidentified	Plant pathogen	Pathogen	0.000100705239091778
ASV417	Fungi	Ascomycota	Sordariomycetes	Hypocreales	Ophiocordycipitaceae	Tolypocladium	unidentified	Animal parasite	Other	7.10682618215249e-05
ASV418	Fungi	unidentified	unidentified	unidentified	unidentified	unidentified	unidentified	Unknown	Unknown	6.17941056689288e-05
ASV419	Fungi	Ascomycota	Dothideomycetes	Capnodiales	Capnodiales_fam_Incertae_sedis	Phaeotheca	Phaeotheca_fissurella	Plant pathogen	Pathogen	7.03626195055665e-05
ASV420	Fungi	unidentified	unidentified	unidentified	unidentified	unidentified	unidentified	Unknown	Unknown	6.64311837452268e-05
ASV421	Fungi	Ascomycota	Leotiomycetes	Helotiales	Sclerotiniaceae	Ciborinia	unidentified	Plant pathogen	Pathogen	7.06650376409773e-05
ASV422	Fungi	Ascomycota	Sordariomycetes	Hypocreales	Hypocreales_fam_Incertae_sedis	Acremonium	unidentified	Plant pathogen	Pathogen	7.04634255507034e-05
ASV423	Fungi	Ascomycota	Dothideomycetes	Capnodiales	Mycosphaerellaceae	Passalora	unidentified	Plant pathogen	Pathogen	6.53223172487208e-05
ASV424	Fungi	Ascomycota	Dothideomycetes	Pleosporales	Phaeosphaeriaceae	Neosetophoma	Neosetophoma_clematidis	Litter saprotroph	Saprotroph	7.00602013701558e-05
ASV425	Fungi	unidentified	unidentified	unidentified	unidentified	unidentified	unidentified	Unknown	Unknown	6.82456925576913e-05
ASV426	Fungi	Ascomycota	Lecanoromycetes	Acarosporales	unidentified	unidentified	unidentified	Unknown	Unknown	3.58869520687417e-05
ASV427	Fungi	Basidiomycota	Tremellomycetes	Tremellales	unidentified	unidentified	unidentified	Unknown	Unknown	6.79432744222806e-05
ASV428	Fungi	Basidiomycota	Tremellomycetes	Tremellales	Bulleribasidiaceae	Vishniacozyma	Vishniacozyma_carnescens	Unspecified saprotroph	Saprotroph	6.79432744222806e-05
ASV429	Fungi	Basidiomycota	Tremellomycetes	Tremellales	unidentified	unidentified	unidentified	Unknown	Unknown	6.77416623320067e-05
ASV430	Fungi	Ascomycota	Dothideomycetes	Dothideales	Dothideaceae	Endoconidioma	Endoconidioma_populi	Unspecified saprotroph	Saprotroph	6.7439244196596e-05
ASV431	Fungi	Ascomycota	Dothideomycetes	Capnodiales	Teratosphaeriaceae	unidentified	unidentified	Unknown	Unknown	6.51207051584469e-05
ASV432	Fungi	Ascomycota	Dothideomycetes	unidentified	unidentified	unidentified	unidentified	Unknown	Unknown	6.06852391724227e-05
ASV433	Fungi	Ascomycota	Dothideomycetes	Pleosporales	Phaeosphaeriaceae	Septoriella	Septoriella_pseudophragmitis	Litter saprotroph	Saprotroph	6.59271535195423e-05
ASV434	Fungi	Ascomycota	Eurotiomycetes	Chaetothyriales	Herpotrichiellaceae	Exophiala	unidentified	Animal parasite	Other	6.56247353841315e-05
ASV435	Fungi	Ascomycota	Leotiomycetes	Erysiphales	Erysiphaceae	Erysiphe	unidentified	Plant pathogen	Pathogen	0.000100705239091778
ASV436	Fungi	Ascomycota	Leotiomycetes	Helotiales	unidentified	unidentified	unidentified	Unknown	Unknown	6.51207051584469e-05
ASV437	Fungi	Ascomycota	Leotiomycetes	Helotiales	unidentified	unidentified	unidentified	Unknown	Unknown	6.501989911331e-05
ASV438	Fungi	Basidiomycota	Tremellomycetes	Tremellales	Bulleribasidiaceae	Vishniacozyma	Vishniacozyma_tephrensis	Unspecified saprotroph	Saprotroph	6.3911032616804e-05
ASV439	Fungi	unidentified	unidentified	unidentified	unidentified	unidentified	unidentified	Unknown	Unknown	6.37094205265301e-05
ASV440	Fungi	Ascomycota	Sordariomycetes	Xylariales	unidentified	unidentified	unidentified	Unknown	Unknown	6.32053903008456e-05
ASV441	Fungi	Ascomycota	Leotiomycetes	Helotiales	Vibrisseaceae	Phialocephala	unidentified	Soil saprotroph	Saprotroph	6.31045842557086e-05
ASV442	Fungi	Ascomycota	Dothideomycetes	Dothideales	Aureobasidiaceae	Aureobasidium	Aureobasidium_pullulans	Sooty mold	Sooty mold	5.78626699085891e-05
ASV443	Fungi	Ascomycota	Dothideomycetes	unidentified	unidentified	unidentified	unidentified	Unknown	Unknown	6.23989419397502e-05
ASV444	Fungi	Ascomycota	Sordariomycetes	Xylariales	unidentified	unidentified	unidentified	Unknown	Unknown	6.18949117140657e-05
ASV445	Fungi	Basidiomycota	Tremellomycetes	Tremellales	Bulleribasidiaceae	Vishniacozyma	Vishniacozyma_globispora	Unspecified saprotroph	Saprotroph	6.15924935786549e-05
ASV446	Fungi	Ascomycota	unidentified	unidentified	unidentified	unidentified	unidentified	Unknown	Unknown	6.07860452175596e-05
ASV447	Fungi	Ascomycota	Dothideomycetes	Dothideales	Aureobasidiaceae	Aureobasidium	Aureobasidium_pullulans	Sooty mold	Sooty mold	6.07860452175596e-05
ASV448	Fungi	Basidiomycota	Tremellomycetes	Tremellales	Sirobasidiaceae	Fibulobasidium	Fibulobasidium_inconspicuum	Wood saprotroph	Saprotroph	6.06852391724227e-05
ASV449	Fungi	Ascomycota	Dothideomycetes	Capnodiales	Teratosphaeriaceae	Neocatenulostroma	Neocatenulostroma_microsporum	Plant pathogen	Pathogen	6.05844331272858e-05
ASV450	Fungi	Ascomycota	Leotiomycetes	Helotiales	Dermateaceae	Naevala	Naevala_perexigua	Unspecified saprotroph	Saprotroph	6.04836270821489e-05
ASV451	Fungi	Ascomycota	Dothideomycetes	Capnodiales	Teratosphaeriaceae	Neocatenulostroma	unidentified	Plant pathogen	Pathogen	6.00804029016012e-05
ASV452	Fungi	Ascomycota	Sordariomycetes	Diaporthales	Gnomoniaceae	Plagiostoma	Plagiostoma_dilatatum	Wood saprotroph	Saprotroph	5.98787908113274e-05
ASV453	Fungi	Ascomycota	Dothideomycetes	Capnodiales	Teratosphaeriaceae	Bryochiton	Bryochiton_monascus	Plant pathogen	Pathogen	5.95763726759166e-05
ASV454	Fungi	Ascomycota	Leotiomycetes	Erysiphales	Erysiphaceae	Erysiphe	unidentified	Plant pathogen	Pathogen	0.000100705239091778
ASV455	Fungi	Ascomycota	Dothideomycetes	Pleosporales	unidentified	unidentified	unidentified	Unknown	Unknown	5.93747605856428e-05
ASV456	Fungi	Ascomycota	Sordariomycetes	Diaporthales	Diaporthales_fam_Incertae_sedis	Dendrostoma	Dendrostoma_dispersum	Plant pathogen	Pathogen	5.88707303599582e-05
ASV457	Fungi	Ascomycota	Dothideomycetes	Dothideales	Dothideaceae	Dothidea	Dothidea_sambuci	Litter saprotroph	Saprotroph	5.88707303599582e-05
ASV458	Fungi	Ascomycota	Dothideomycetes	Pleosporales	Amorosiaceae	Angustimassarina	Angustimassarina_acerina	Mycoparasite	Mycoparasite	5.87699243148213e-05
ASV459	Fungi	Ascomycota	unidentified	unidentified	unidentified	unidentified	unidentified	Unknown	Unknown	5.86691182696844e-05
ASV460	Fungi	Ascomycota	Dothideomycetes	Pleosporales	Melanommataceae	unidentified	unidentified	Unknown	Unknown	5.82658940891367e-05
ASV461	Fungi	Ascomycota	Dothideomycetes	Capnodiales	Dissoconiaceae	Dissoconium	Dissoconium_aciculare	Litter saprotroph	Saprotroph	5.81650880439998e-05
ASV462	Fungi	Ascomycota	Leotiomycetes	Phacidiales	Phacidiaceae	unidentified	unidentified	Unknown	Unknown	5.22175313809219e-05
ASV463	Fungi	Ascomycota	Dothideomycetes	unidentified	unidentified	unidentified	unidentified	Unknown	Unknown	3.56853399784678e-05
ASV464	Fungi	Ascomycota	Dothideomycetes	Dothideales	Aureobasidiaceae	Saccothecium	unidentified	Unspecified saprotroph	Saprotroph	5.78626699085891e-05
ASV465	Fungi	Ascomycota	Lecanoromycetes	Lecanorales	Lecanoraceae	Scoliciosporum	Scoliciosporum_umbrinum	Lichenised	Other	5.58465490058508e-05
ASV466	Fungi	Ascomycota	Dothideomycetes	Pleosporales	Pleosporaceae	Bipolaris	Bipolaris_brizae	Plant pathogen	Pathogen	5.69554155023568e-05
ASV467	Fungi	Ascomycota	Leotiomycetes	Erysiphales	Erysiphaceae	Erysiphe	unidentified	Plant pathogen	Pathogen	0.000100705239091778
ASV468	Fungi	Ascomycota	Sordariomycetes	Glomerellales	Plectosphaerellaceae	Gibellulopsis	Gibellulopsis_piscis	Plant pathogen	Pathogen	5.68546094572199e-05
ASV469	Fungi	Ascomycota	Sordariomycetes	Diaporthales	Gnomoniaceae	Plagiostoma	Plagiostoma_dilatatum	Wood saprotroph	Saprotroph	5.66529973669461e-05
ASV470	Fungi	Ascomycota	Eurotiomycetes	Chaetothyriales	Trichomeriaceae	Knufia	Knufia_cryptophialidica	Soil saprotroph	Saprotroph	5.65521913218092e-05
ASV471	Fungi	unidentified	unidentified	unidentified	unidentified	unidentified	unidentified	Unknown	Unknown	5.554413087044e-05
ASV472	Fungi	Ascomycota	Dothideomycetes	Capnodiales	Capnodiales_fam_Incertae_sedis	Phaeotheca	Phaeotheca_shathenatiana	Plant pathogen	Pathogen	4.88909318914037e-05
ASV473	Fungi	Ascomycota	Dothideomycetes	Capnodiales	Mycosphaerellaceae	Mycosphaerella	Mycosphaerella_tassiana	Plant pathogen	Pathogen	0.000100705239091778
ASV474	Fungi	Ascomycota	Sordariomycetes	Diaporthales	Valsaceae	unidentified	unidentified	Unknown	Unknown	4.30441812734626e-05
ASV475	Fungi	Ascomycota	Dothideomycetes	Capnodiales	Mycosphaerellaceae	Microcyclosporella	Microcyclosporella_mali	Plant pathogen	Pathogen	5.48384885544816e-05
ASV476	Fungi	Ascomycota	Sordariomycetes	Togniniales	Togniniaceae	Phaeoacremonium	Phaeoacremonium_angustius	Plant pathogen	Pathogen	5.46368764642078e-05
ASV477	Fungi	Ascomycota	Sordariomycetes	Xylariales	Amphisphaeriaceae	Seimatosporium	Seimatosporium_quercinum	Plant pathogen	Pathogen	5.45360704190709e-05
ASV478	Fungi	Ascomycota	Dothideomycetes	Dothideales	Aureobasidiaceae	Aureobasidium	Aureobasidium_pullulans	Sooty mold	Sooty mold	4.98989923427728e-05
ASV479	Fungi	Ascomycota	Lecanoromycetes	Caliciales	Physciaceae	Physcia	Physcia_stellaris	Lichenised	Other	0.000100705239091778
ASV480	Fungi	Ascomycota	Dothideomycetes	Pleosporales	Phaeosphaeriaceae	Phaeosphaeria	unidentified	Litter saprotroph	Saprotroph	5.38304281031125e-05
ASV481	Fungi	Ascomycota	Leotiomycetes	Helotiales	Sclerotiniaceae	Scleromitrula	Scleromitrula_calthicola	Plant pathogen	Pathogen	5.23183374260588e-05
ASV482	Fungi	Ascomycota	Leotiomycetes	Erysiphales	Erysiphaceae	unidentified	unidentified	Unknown	Unknown	0.000100705239091778
ASV483	Fungi	Ascomycota	Leotiomycetes	Thelebolales	Pseudeurotiaceae	unidentified	unidentified	Unknown	Unknown	5.3225591832291e-05
ASV484	Fungi	Ascomycota	Dothideomycetes	unidentified	unidentified	unidentified	unidentified	Unknown	Unknown	5.29231736968803e-05
ASV485	Fungi	Ascomycota	unidentified	unidentified	unidentified	unidentified	unidentified	Unknown	Unknown	5.14110830198265e-05
ASV486	Fungi	unidentified	unidentified	unidentified	unidentified	unidentified	unidentified	Unknown	Unknown	5.27215616066064e-05
ASV487	Fungi	Ascomycota	Leotiomycetes	Erysiphales	Erysiphaceae	Erysiphe	unidentified	Plant pathogen	Pathogen	0.000100705239091778
ASV488	Fungi	Ascomycota	Eurotiomycetes	Chaetothyriales	Trichomeriaceae	unidentified	unidentified	Unknown	Unknown	5.21167253357849e-05
ASV489	Fungi	Basidiomycota	Tremellomycetes	Tremellales	Rhynchogastremataceae	Papiliotrema	Papiliotrema_aurea	Mycoparasite	Mycoparasite	5.18143072003742e-05
ASV490	Fungi	Ascomycota	Dothideomycetes	Pleosporales	Phaeosphaeriaceae	Parastagonospora	Parastagonospora_poae	Plant pathogen	Pathogen	5.17135011552373e-05
ASV491	Fungi	Ascomycota	Dothideomycetes	Myriangiales	unidentified	unidentified	unidentified	Unknown	Unknown	5.15118890649634e-05
ASV492	Fungi	Ascomycota	Sordariomycetes	Xylariales	Amphisphaeriaceae	Discostroma	Discostroma_tostum	Plant pathogen	Pathogen	5.14110830198265e-05
ASV493	Fungi	Ascomycota	Leotiomycetes	Erysiphales	Erysiphaceae	unidentified	unidentified	Unknown	Unknown	0.000100705239091778
ASV494	Fungi	Ascomycota	Sordariomycetes	Xylariales	Amphisphaeriaceae	Seimatosporium	Seimatosporium_rosigenum	Plant pathogen	Pathogen	4.0221612009629e-05
ASV495	Fungi	Ascomycota	Eurotiomycetes	Chaetothyriales	unidentified	unidentified	unidentified	Unknown	Unknown	4.81852895754453e-05
ASV496	Fungi	Ascomycota	Leotiomycetes	Erysiphales	Erysiphaceae	Erysiphe	unidentified	Plant pathogen	Pathogen	0.000100705239091778
ASV497	Fungi	Ascomycota	Lecanoromycetes	Lecanorales	Parmeliaceae	Hypogymnia	Hypogymnia_tubulosa	Lichenised	Other	4.77820653948976e-05
ASV498	Fungi	Basidiomycota	Tremellomycetes	Tremellales	Tremellaceae	Cryptococcus	unidentified	Unspecified saprotroph	Saprotroph	5.01006044330466e-05
ASV499	Fungi	Ascomycota	Eurotiomycetes	Phaeomoniellales	Phaeomoniellaceae	Phaeomoniella	unidentified	Plant pathogen	Pathogen	3.9011939467986e-05
ASV500	Fungi	Ascomycota	Leotiomycetes	Erysiphales	Erysiphaceae	Erysiphe	unidentified	Plant pathogen	Pathogen	0.000100705239091778
ASV501	Fungi	Ascomycota	Dothideomycetes	Pleosporales	Pleosporaceae	Alternaria	Alternaria_metachromatica	Plant pathogen	Pathogen	4.40522417248318e-05
ASV502	Fungi	Ascomycota	Leotiomycetes	Phacidiales	Phacidiaceae	Phacidium	Phacidium_lacerum	Plant pathogen	Pathogen	4.92941560719513e-05
ASV503	Fungi	Ascomycota	Dothideomycetes	Capnodiales	Extremaceae	Petrophila	unidentified	Unspecified saprotroph	Saprotroph	4.7278035169213e-05
ASV504	Fungi	Basidiomycota	Tremellomycetes	Tremellales	unidentified	unidentified	unidentified	Unknown	Unknown	4.89917379365406e-05
ASV505	Fungi	Basidiomycota	Tremellomycetes	Tremellales	Tremellales_fam_Incertae_sedis	Kwoniella	Kwoniella_bestiolae	Unspecified saprotroph	Saprotroph	4.66731988983915e-05
ASV506	Fungi	Basidiomycota	Agaricomycetes	Hymenochaetales	Schizoporaceae	Xylodon	Xylodon_raduloides	Wood saprotroph	Saprotroph	4.86893198011298e-05
ASV507	Fungi	Ascomycota	Sordariomycetes	Xylariales	Amphisphaeriaceae	Seimatosporium	Seimatosporium_rosigenum	Plant pathogen	Pathogen	4.85885137559929e-05
ASV508	Fungi	Basidiomycota	Tremellomycetes	Tremellales	Bulleribasidiaceae	Vishniacozyma	Vishniacozyma_heimaeyensis	Unspecified saprotroph	Saprotroph	4.83869016657191e-05
ASV509	Fungi	Ascomycota	Sordariomycetes	Diaporthales	Diaporthaceae	Diaporthe	Diaporthe_cynaroidis	Plant pathogen	Pathogen	4.82860956205822e-05
ASV510	Fungi	Ascomycota	Leotiomycetes	Erysiphales	Erysiphaceae	Erysiphe	unidentified	Plant pathogen	Pathogen	0.000100705239091778
ASV511	Fungi	unidentified	unidentified	unidentified	unidentified	unidentified	unidentified	Unknown	Unknown	4.81852895754453e-05
ASV512	Fungi	Ascomycota	unidentified	unidentified	unidentified	unidentified	unidentified	Unknown	Unknown	4.80844835303083e-05
ASV513	Fungi	Ascomycota	Dothideomycetes	Dothideales	Aureobasidiaceae	Aureobasidium	Aureobasidium_pullulans	Sooty mold	Sooty mold	4.79836774851714e-05
ASV514	Fungi	Ascomycota	Dothideomycetes	Pleosporales	Pleosporaceae	unidentified	unidentified	Unknown	Unknown	4.76812593497607e-05
ASV515	Fungi	Ascomycota	Sordariomycetes	Xylariales	Diatrypaceae	Diatrypella	Diatrypella_japonica	Plant pathogen	Pathogen	4.65723928532546e-05
ASV516	Fungi	Ascomycota	Orbiliomycetes	Orbiliales	unidentified	unidentified	unidentified	Unknown	Unknown	4.73788412143499e-05
ASV517	Fungi	Ascomycota	Sordariomycetes	Hypocreales	Hypocreales_fam_Incertae_sedis	Acremonium	Acremonium_pinkertoniae	Unspecified saprotroph	Saprotroph	4.62699747178439e-05
ASV518	Fungi	Ascomycota	Arthoniomycetes	Lichenostigmatales	Phaeococcomycetaceae	Phaeococcomyces	unidentified	Unspecified saprotroph	Saprotroph	4.70764230789392e-05
ASV519	Fungi	Ascomycota	Dothideomycetes	Pleosporales	Cucurbitariaceae	Neocucurbitaria	Neocucurbitaria_populi	Unspecified saprotroph	Saprotroph	4.68748109886654e-05
ASV520	Fungi	Basidiomycota	Tremellomycetes	Tremellales	Tremellaceae	Cryptococcus	unidentified	Unspecified saprotroph	Saprotroph	4.65723928532546e-05
ASV521	Fungi	Ascomycota	Dothideomycetes	Dothideales	Dothideaceae	Endoconidioma	Endoconidioma_populi	Unspecified saprotroph	Saprotroph	4.63707807629808e-05
ASV522	Fungi	Ascomycota	Dothideomycetes	Dothideales	Dothideaceae	Endoconidioma	Endoconidioma_populi	Unspecified saprotroph	Saprotroph	4.6169168672707e-05
ASV523	Fungi	Ascomycota	Leotiomycetes	Helotiales	Dermateaceae	Oculimacula	Oculimacula_yallundae	Plant pathogen	Pathogen	4.59675565824331e-05
ASV524	Fungi	Ascomycota	Dothideomycetes	Dothideales	Dothideaceae	Endoconidioma	Endoconidioma_populi	Unspecified saprotroph	Saprotroph	4.56651384470224e-05
ASV525	Fungi	Basidiomycota	Tremellomycetes	Tremellales	Sirobasidiaceae	Sirobasidium	unidentified	Unspecified saprotroph	Saprotroph	0.000100705239091778
ASV526	Fungi	Ascomycota	Dothideomycetes	Capnodiales	Teratosphaeriaceae	Bryochiton	Bryochiton_monascus	Plant pathogen	Pathogen	4.09272543255874e-05
ASV527	Fungi	Basidiomycota	Tremellomycetes	Tremellales	Sirobasidiaceae	Sirobasidium	unidentified	Unspecified saprotroph	Saprotroph	4.15320905964089e-05
ASV528	Fungi	Ascomycota	Leotiomycetes	Helotiales	unidentified	unidentified	unidentified	Unknown	Unknown	4.50603021762009e-05
ASV529	Fungi	Ascomycota	Dothideomycetes	Pleosporales	unidentified	unidentified	unidentified	Unknown	Unknown	4.50603021762009e-05
ASV530	Fungi	Ascomycota	Sordariomycetes	Diaporthales	Gnomoniaceae	Ditopella	Ditopella_biseptata	Wood saprotroph	Saprotroph	3.0745843766759e-05
ASV531	Fungi	Ascomycota	Dothideomycetes	Pleosporales	Amorosiaceae	Angustimassarina	Angustimassarina_acerina	Mycoparasite	Mycoparasite	4.4959496131064e-05
ASV532	Fungi	Ascomycota	Leotiomycetes	Helotiales	Dermateaceae	Naevala	Naevala_perexigua	Unspecified saprotroph	Saprotroph	4.47578840407902e-05
ASV533	Fungi	Ascomycota	Sordariomycetes	Diaporthales	Gnomoniaceae	Apiognomonia	Apiognomonia_errabunda	Plant pathogen	Pathogen	4.46570779956532e-05
ASV534	Fungi	Ascomycota	Leotiomycetes	Erysiphales	Erysiphaceae	Erysiphe	unidentified	Plant pathogen	Pathogen	0.000100705239091778
ASV535	Fungi	Basidiomycota	Tremellomycetes	Tremellales	Tremellaceae	Cryptococcus	unidentified	Unspecified saprotroph	Saprotroph	4.35482114991472e-05
ASV536	Fungi	Ascomycota	Dothideomycetes	Pleosporales	unidentified	unidentified	unidentified	Unknown	Unknown	4.35482114991472e-05
ASV537	Fungi	unidentified	unidentified	unidentified	unidentified	unidentified	unidentified	Unknown	Unknown	4.42538538151056e-05
ASV538	Fungi	Ascomycota	Eurotiomycetes	Chaetothyriales	Herpotrichiellaceae	Capronia	unidentified	Soil saprotroph	Saprotroph	4.41530477699687e-05
ASV539	Fungi	Ascomycota	Eurotiomycetes	Chaetothyriales	Trichomeriaceae	Knufia	Knufia_cryptophialidica	Soil saprotroph	Saprotroph	4.39514356796948e-05
ASV540	Fungi	Ascomycota	Dothideomycetes	Pleosporales	unidentified	unidentified	unidentified	Unknown	Unknown	4.33465994088734e-05
ASV541	Fungi	Basidiomycota	Tremellomycetes	Tremellales	Tremellaceae	Cryptococcus	unidentified	Unspecified saprotroph	Saprotroph	4.36490175442841e-05
ASV542	Fungi	Ascomycota	Dothideomycetes	Capnodiales	Cladosporiaceae	Rachicladosporium	Rachicladosporium_pini	Litter saprotroph	Saprotroph	4.36490175442841e-05
ASV543	Fungi	Ascomycota	Dothideomycetes	Dothideales	Dothideaceae	Dothidea	Dothidea_sambuci	Litter saprotroph	Saprotroph	4.32457933637364e-05
ASV544	Fungi	Basidiomycota	Tremellomycetes	Tremellales	Sirobasidiaceae	Sirobasidium	unidentified	Unspecified saprotroph	Saprotroph	2.53023173293656e-05
ASV545	Fungi	Ascomycota	Dothideomycetes	Pleosporales	Amorosiaceae	Angustimassarina	Angustimassarina_acerina	Mycoparasite	Mycoparasite	4.29433752283257e-05
ASV546	Fungi	Ascomycota	Leotiomycetes	Erysiphales	Erysiphaceae	Sawadaea	Sawadaea_tulasnei	Plant pathogen	Pathogen	4.09272543255874e-05
ASV547	Fungi	Ascomycota	Saccharomycetes	Saccharomycetales	Saccharomycetales_fam_Incertae_sedis	Candida	Candida_argentea	Nectar_tap_saprotroph	Saprotroph	4.20361208220935e-05
ASV548	Fungi	Ascomycota	Eurotiomycetes	Chaetothyriales	Herpotrichiellaceae	unidentified	unidentified	Unknown	Unknown	4.2640957092915e-05
ASV549	Fungi	Ascomycota	Dothideomycetes	Dothideales	Aureobasidiaceae	Aureobasidium	Aureobasidium_pullulans	Sooty mold	Sooty mold	3.68950125201108e-05
ASV550	Fungi	Basidiomycota	Tremellomycetes	Tremellales	Rhynchogastremataceae	Papiliotrema	Papiliotrema_frias	Mycoparasite	Mycoparasite	4.22377329123673e-05
ASV551	Fungi	Basidiomycota	Tremellomycetes	Tremellales	Bulleribasidiaceae	Dioszegia	Dioszegia_rishiriensis	Litter saprotroph	Saprotroph	4.20361208220935e-05
ASV552	Fungi	Ascomycota	Dothideomycetes	Pleosporales	Didymosphaeriaceae	Paraconiothyrium	unidentified	Wood saprotroph	Saprotroph	4.18345087318196e-05
ASV553	Fungi	Ascomycota	Dothideomycetes	Capnodiales	Cladosporiaceae	unidentified	unidentified	Unknown	Unknown	4.18345087318196e-05
ASV554	Fungi	unidentified	unidentified	unidentified	unidentified	unidentified	unidentified	Unknown	Unknown	4.15320905964089e-05
ASV555	Fungi	unidentified	unidentified	unidentified	unidentified	unidentified	unidentified	Unknown	Unknown	4.1431284551272e-05
ASV556	Fungi	Ascomycota	Dothideomycetes	Pleosporales	Pleosporaceae	Stemphylium	Stemphylium_ixeridis	Plant pathogen	Pathogen	4.13304785061351e-05
ASV557	Fungi	Ascomycota	unidentified	unidentified	unidentified	unidentified	unidentified	Unknown	Unknown	4.12296724609981e-05
ASV558	Fungi	Ascomycota	Leotiomycetes	Helotiales	unidentified	unidentified	unidentified	Unknown	Unknown	4.11288664158612e-05
ASV559	Fungi	Ascomycota	Lecanoromycetes	Caliciales	Physciaceae	Physcia	Physcia_tenella	Lichenised	Other	3.61893702041524e-05
ASV560	Fungi	Ascomycota	Sordariomycetes	Hypocreales	Hypocreales_fam_Incertae_sedis	Cancellidium	Cancellidium_applanatum	Wood saprotroph	Saprotroph	4.06248361901767e-05
ASV561	Fungi	Ascomycota	Dothideomycetes	Capnodiales	Extremaceae	Extremus	unidentified	Unspecified saprotroph	Saprotroph	3.82054911068907e-05
ASV562	Fungi	Ascomycota	Dothideomycetes	Pleosporales	Phaeosphaeriaceae	Septoriella	Septoriella_hirta	Litter saprotroph	Saprotroph	4.04232240999028e-05
ASV563	Fungi	Ascomycota	unidentified	unidentified	unidentified	unidentified	unidentified	Unknown	Unknown	3.73990427457954e-05
ASV564	Fungi	Ascomycota	Dothideomycetes	unidentified	unidentified	unidentified	unidentified	Unknown	Unknown	4.03224180547659e-05
ASV565	Fungi	Ascomycota	Dothideomycetes	Capnodiales	Mycosphaerellaceae	Ramularia	Ramularia_cynarae	Plant pathogen	Pathogen	4.00199999193552e-05
ASV566	Fungi	Ascomycota	Eurotiomycetes	Chaetothyriales	Herpotrichiellaceae	Capronia	unidentified	Soil saprotroph	Saprotroph	3.99191938742182e-05
ASV567	Fungi	Ascomycota	Dothideomycetes	Capnodiales	Capnodiales_fam_Incertae_sedis	Phaeotheca	Phaeotheca_fissurella	Plant pathogen	Pathogen	3.99191938742182e-05
ASV568	Fungi	Basidiomycota	Tremellomycetes	Tremellales	Sirobasidiaceae	Sirobasidium	unidentified	Unspecified saprotroph	Saprotroph	3.96167757388075e-05
ASV569	Fungi	Ascomycota	Dothideomycetes	unidentified	unidentified	unidentified	unidentified	Unknown	Unknown	3.41732493014141e-05
ASV570	Fungi	Ascomycota	Sordariomycetes	Xylariales	unidentified	unidentified	unidentified	Unknown	Unknown	3.95159696936706e-05
ASV571	Fungi	Ascomycota	Dothideomycetes	Pleosporales	Didymellaceae	Calophoma	Calophoma_clematidina	Plant pathogen	Pathogen	3.74998487909323e-05
ASV572	Fungi	Ascomycota	Sordariomycetes	Hypocreales	Hypocreales_fam_Incertae_sedis	unidentified	unidentified	Unknown	Unknown	3.88103273777122e-05
ASV573	Fungi	Ascomycota	Dothideomycetes	Capnodiales	unidentified	unidentified	unidentified	Unknown	Unknown	3.94151636485337e-05
ASV574	Fungi	Ascomycota	Sordariomycetes	Diaporthales	Gnomoniaceae	Apiognomonia	Apiognomonia_errabunda	Plant pathogen	Pathogen	3.92135515582598e-05
ASV575	Fungi	Basidiomycota	Tremellomycetes	Tremellales	Tremellaceae	unidentified	unidentified	Unknown	Unknown	3.91127455131229e-05
ASV576	Fungi	Ascomycota	Eurotiomycetes	Chaetothyriales	unidentified	unidentified	unidentified	Unknown	Unknown	3.91127455131229e-05
ASV577	Fungi	Ascomycota	Leotiomycetes	Rhytismatales	Rhytismataceae	Colpoma	unidentified	Litter saprotroph	Saprotroph	3.88103273777122e-05
ASV578	Fungi	Ascomycota	Dothideomycetes	Dothideales	Aureobasidiaceae	Aureobasidium	Aureobasidium_pullulans	Sooty mold	Sooty mold	3.83062971520276e-05
ASV579	Fungi	Ascomycota	Dothideomycetes	Pleosporales	Didymellaceae	Phoma	unidentified	Plant pathogen	Pathogen	3.81046850617538e-05
ASV580	Fungi	Ascomycota	Lecanoromycetes	Caliciales	Physciaceae	Physcia	Physcia_tenella	Lichenised	Other	3.80038790166169e-05
ASV581	Fungi	Ascomycota	Dothideomycetes	Capnodiales	Mycosphaerellaceae	unidentified	unidentified	Unknown	Unknown	3.74998487909323e-05
ASV582	Fungi	Ascomycota	Sordariomycetes	Diaporthales	Gnomoniaceae	Gnomoniopsis	Gnomoniopsis_paraclavulata	Foliar endophyte	Endophyte	3.74998487909323e-05
ASV583	Fungi	unidentified	unidentified	unidentified	unidentified	unidentified	unidentified	Unknown	Unknown	3.73990427457954e-05
ASV584	Fungi	unidentified	unidentified	unidentified	unidentified	unidentified	unidentified	Unknown	Unknown	3.73990427457954e-05
ASV585	Fungi	Basidiomycota	Tremellomycetes	Tremellales	Bulleribasidiaceae	Dioszegia	Dioszegia_hungarica	Litter saprotroph	Saprotroph	3.72982367006585e-05
ASV586	Fungi	Basidiomycota	Tremellomycetes	Tremellales	Bulleribasidiaceae	Hannaella	Hannaella_oryzae	Animal parasite	Other	2.85281107737469e-05
ASV587	Fungi	Ascomycota	Eurotiomycetes	Chaetothyriales	Trichomeriaceae	unidentified	unidentified	Unknown	Unknown	1.71370276732755e-06
ASV588	Fungi	Ascomycota	Sordariomycetes	Hypocreales	Nectriaceae	Bisifusarium	Bisifusarium_dimerum	Litter saprotroph	Saprotroph	3.69958185652477e-05
ASV589	Fungi	unidentified	unidentified	unidentified	unidentified	unidentified	unidentified	Unknown	Unknown	3.68950125201108e-05
ASV590	Fungi	Ascomycota	Leotiomycetes	Helotiales	Helotiaceae	Pragmopora	unidentified	Wood saprotroph	Saprotroph	3.67942064749739e-05
ASV591	Fungi	Ascomycota	Dothideomycetes	Dothideales	Dothioraceae	Hormonema	Hormonema_macrosporum	Unspecified saprotroph	Saprotroph	3.6693400429837e-05
ASV592	Fungi	unidentified	unidentified	unidentified	unidentified	unidentified	unidentified	Unknown	Unknown	3.65925943847001e-05
ASV593	Fungi	Ascomycota	Dothideomycetes	Dothideales	Dothioraceae	Perusta	Perusta_inaequalis	Unspecified saprotroph	Saprotroph	3.64917883395631e-05
ASV594	Fungi	Ascomycota	Dothideomycetes	Pleosporales	Phaeosphaeriaceae	Neostagonospora	unidentified	Litter saprotroph	Saprotroph	3.56853399784678e-05
ASV595	Fungi	Ascomycota	Dothideomycetes	Pleosporales	Didymosphaeriaceae	Paraphaeosphaeria	Paraphaeosphaeria_michotii	Wood saprotroph	Saprotroph	3.4274055346551e-05
ASV596	Fungi	Ascomycota	Dothideomycetes	Capnodiales	Capnodiales_fam_Incertae_sedis	Phaeotheca	Phaeotheca_shathenatiana	Plant pathogen	Pathogen	3.22579344438127e-05
ASV597	Fungi	Ascomycota	Dothideomycetes	Pleosporales	Phaeosphaeriaceae	Parastagonospora	Parastagonospora_poae	Plant pathogen	Pathogen	3.60885641590155e-05
ASV598	Fungi	Ascomycota	Dothideomycetes	Capnodiales	Teratosphaeriaceae	Teratosphaeria	Teratosphaeria_toledana	Plant pathogen	Pathogen	3.58869520687417e-05
ASV599	Fungi	Basidiomycota	Tremellomycetes	Tremellales	Bulleribasidiaceae	Vishniacozyma	unidentified	Unspecified saprotroph	Saprotroph	0.000100705239091778
ASV600	Fungi	Ascomycota	Dothideomycetes	Tubeufiales	Tubeufiaceae	Chlamydotubeufia	Chlamydotubeufia_khunkornensis	Wood saprotroph	Saprotroph	3.58869520687417e-05
ASV601	Fungi	Ascomycota	Lecanoromycetes	Caliciales	Physciaceae	Physcia	Physcia_stellaris	Lichenised	Other	3.49796976625094e-05
ASV602	Fungi	Ascomycota	Dothideomycetes	Pleosporales	Phaeosphaeriaceae	Neosetophoma	Neosetophoma_rosae	Litter saprotroph	Saprotroph	3.57861460236047e-05
ASV603	Fungi	Ascomycota	Dothideomycetes	Venturiales	Venturiaceae	Venturia	unidentified	Plant pathogen	Pathogen	3.57861460236047e-05
ASV604	Fungi	Ascomycota	Dothideomycetes	Dothideales	Aureobasidiaceae	Aureobasidium	Aureobasidium_pullulans	Sooty mold	Sooty mold	3.56853399784678e-05
ASV605	Fungi	Ascomycota	Sordariomycetes	Diaporthales	Valsaceae	Cryptosphaeria	Cryptosphaeria_eunomia	Plant pathogen	Pathogen	3.47780855722356e-05
ASV606	Fungi	Ascomycota	Leotiomycetes	Helotiales	Sclerotiniaceae	Ciborinia	unidentified	Plant pathogen	Pathogen	3.55845339333309e-05
ASV607	Fungi	Ascomycota	Leotiomycetes	Helotiales	unidentified	unidentified	unidentified	Unknown	Unknown	3.55845339333309e-05
ASV608	Fungi	Ascomycota	Dothideomycetes	Dothideales	Aureobasidiaceae	Aureobasidium	Aureobasidium_pullulans	Sooty mold	Sooty mold	0.000100705239091778
ASV609	Fungi	Ascomycota	Leotiomycetes	Helotiales	unidentified	unidentified	unidentified	Unknown	Unknown	3.53829218430571e-05
ASV610	Fungi	Ascomycota	Dothideomycetes	Capnodiales	Teratosphaeriaceae	Xenoteratosphaeria	Xenoteratosphaeria_jonkershoekensis	Plant pathogen	Pathogen	3.53829218430571e-05
ASV611	Fungi	Ascomycota	Eurotiomycetes	Chaetothyriales	Trichomeriaceae	Knufia	unidentified	Soil saprotroph	Saprotroph	3.37700251208665e-05
ASV612	Fungi	Ascomycota	Lecanoromycetes	Caliciales	Physciaceae	Physcia	Physcia_dubia	Lichenised	Other	3.13506800375805e-05
ASV613	Fungi	Ascomycota	Dothideomycetes	Dothideales	Dothideaceae	Endoconidioma	Endoconidioma_populi	Unspecified saprotroph	Saprotroph	3.49796976625094e-05
ASV614	Fungi	unidentified	unidentified	unidentified	unidentified	unidentified	unidentified	Unknown	Unknown	3.48788916173725e-05
ASV615	Fungi	Ascomycota	Dothideomycetes	Capnodiales	Mycosphaerellaceae	Passalora	unidentified	Plant pathogen	Pathogen	3.48788916173725e-05
ASV616	Fungi	Ascomycota	Dothideomycetes	unidentified	unidentified	unidentified	unidentified	Unknown	Unknown	3.47780855722356e-05
ASV617	Fungi	Basidiomycota	Agaricomycetes	Hymenochaetales	Schizoporaceae	Hyphodontia	Hyphodontia_quercina	Wood saprotroph	Saprotroph	3.47780855722356e-05
ASV618	Fungi	Ascomycota	Eurotiomycetes	Coryneliales	Coryneliaceae	unidentified	unidentified	Unknown	Unknown	3.46772795270987e-05
ASV619	Fungi	Ascomycota	Dothideomycetes	Capnodiales	Neodevriesiaceae	Neodevriesia	Neodevriesia_simplex	Plant pathogen	Pathogen	3.45764734819618e-05
ASV620	Fungi	Ascomycota	Leotiomycetes	Erysiphales	Erysiphaceae	Erysiphe	unidentified	Plant pathogen	Pathogen	0.000100705239091778
ASV621	Fungi	unidentified	unidentified	unidentified	unidentified	unidentified	unidentified	Unknown	Unknown	3.43748613916879e-05
ASV622	Fungi	Ascomycota	Dothideomycetes	Capnodiales	Mycosphaerellaceae	Ramularia	Ramularia_cynarae	Plant pathogen	Pathogen	3.41732493014141e-05
ASV623	Fungi	Ascomycota	Dothideomycetes	Capnodiales	Mycosphaerellaceae	unidentified	unidentified	Unknown	Unknown	3.38708311660034e-05
ASV624	Fungi	Ascomycota	Leotiomycetes	Erysiphales	Erysiphaceae	Erysiphe	unidentified	Plant pathogen	Pathogen	0.000100705239091778
ASV625	Fungi	Ascomycota	Leotiomycetes	Helotiales	Hyaloscyphaceae	Lachnum	Lachnum_rhytismatis	Litter saprotroph	Saprotroph	3.20563223535389e-05
ASV626	Fungi	Ascomycota	Dothideomycetes	Venturiales	Venturiaceae	Venturia	Venturia_inaequalis	Plant pathogen	Pathogen	3.16530981729912e-05
ASV627	Fungi	unidentified	unidentified	unidentified	unidentified	unidentified	unidentified	Unknown	Unknown	3.35684130305926e-05
ASV628	Fungi	Ascomycota	Dothideomycetes	Pleosporales	Phaeosphaeriaceae	Septoriella	Septoriella_hirta	Litter saprotroph	Saprotroph	3.12498739924436e-05
ASV629	Fungi	unidentified	unidentified	unidentified	unidentified	unidentified	unidentified	Unknown	Unknown	3.33668009403188e-05
ASV630	Fungi	Ascomycota	Eurotiomycetes	Chaetothyriales	Herpotrichiellaceae	unidentified	unidentified	Unknown	Unknown	3.32659948951819e-05
ASV631	Fungi	unidentified	unidentified	unidentified	unidentified	unidentified	unidentified	Unknown	Unknown	3.24595465340866e-05
ASV632	Fungi	Ascomycota	Dothideomycetes	Tubeufiales	Tubeufiaceae	Helicoma	unidentified	Wood saprotroph	Saprotroph	3.27619646694973e-05
ASV633	Fungi	Ascomycota	Eurotiomycetes	Onygenales	Onygenales_fam_Incertae_sedis	Zeloasperisporium	Zeloasperisporium_eucalyptorum	Plant pathogen	Pathogen	2.97377833153899e-05
ASV634	Fungi	Ascomycota	Dothideomycetes	Pleosporales	Biatriosporaceae	Biatriospora	unidentified	Litter saprotroph	Saprotroph	3.13506800375805e-05
ASV635	Fungi	Ascomycota	Lecanoromycetes	Umbilicariales	Umbilicariaceae	Umbilicaria	Umbilicaria_cinerascens	Lichenised	Other	2.39918387425857e-05
ASV636	Fungi	Ascomycota	Dothideomycetes	Dothideales	Aureobasidiaceae	Aureobasidium	Aureobasidium_pullulans	Sooty mold	Sooty mold	3.22579344438127e-05
ASV637	Fungi	Ascomycota	Lecanoromycetes	Caliciales	Physciaceae	Physcia	Physcia_tenella	Lichenised	Other	3.21571283986758e-05
ASV638	Fungi	unidentified	unidentified	unidentified	unidentified	unidentified	unidentified	Unknown	Unknown	3.20563223535389e-05
ASV639	Fungi	Ascomycota	Dothideomycetes	Capnodiales	Capnodiales_fam_Incertae_sedis	Arthrocatena	unidentified	Soil saprotroph	Saprotroph	3.05442316764852e-05
ASV640	Fungi	Ascomycota	Dothideomycetes	Pleosporales	Sporormiaceae	Sporormiella	Sporormiella_heptamera	Litter saprotroph	Saprotroph	2.04636271627937e-05
ASV641	Fungi	Ascomycota	Dothideomycetes	Pleosporales	Pleosporaceae	Alternaria	Alternaria_subcucurbitae	Plant pathogen	Pathogen	2.86289168188838e-05
ASV642	Fungi	Ascomycota	Dothideomycetes	Pleosporales	Didymellaceae	Calophoma	Calophoma_rosae	Plant pathogen	Pathogen	3.1955516308402e-05
ASV643	Fungi	Ascomycota	Lecanoromycetes	Lecanorales	Parmeliaceae	Parmelia	Parmelia_adaugescens	Lichenised	Other	3.04434256313483e-05
ASV644	Fungi	Ascomycota	Eurotiomycetes	Phaeomoniellales	Phaeomoniellaceae	Phaeomoniella	unidentified	Plant pathogen	Pathogen	3.17539042181282e-05
ASV645	Fungi	Ascomycota	Leotiomycetes	Helotiales	Dermateaceae	Naevala	Naevala_perexigua	Unspecified saprotroph	Saprotroph	3.15522921278543e-05
ASV646	Fungi	unidentified	unidentified	unidentified	unidentified	unidentified	unidentified	Unknown	Unknown	3.15522921278543e-05
ASV647	Fungi	Ascomycota	Leotiomycetes	Helotiales	Dermateaceae	Mollisia	Mollisia_amenticola	Plant pathogen	Pathogen	3.13506800375805e-05
ASV648	Fungi	Ascomycota	Dothideomycetes	Pleosporales	Lophiotremataceae	Atrocalyx	Atrocalyx_lignicola	Wood saprotroph	Saprotroph	3.13506800375805e-05
ASV649	Fungi	Ascomycota	Lecanoromycetes	Caliciales	Physciaceae	Physcia	Physcia_dubia	Lichenised	Other	3.12498739924436e-05
ASV650	Fungi	Ascomycota	unidentified	unidentified	unidentified	unidentified	unidentified	Unknown	Unknown	3.11490679473067e-05
ASV651	Fungi	unidentified	unidentified	unidentified	unidentified	unidentified	unidentified	Unknown	Unknown	3.10482619021697e-05
ASV652	Fungi	Ascomycota	Dothideomycetes	Capnodiales	Mycosphaerellaceae	Mycodiella	unidentified	Litter saprotroph	Saprotroph	3.10482619021697e-05
ASV653	Fungi	Ascomycota	Dothideomycetes	Pleosporales	Didymellaceae	Ascochyta	Ascochyta_medicaginicola_var._macrospora	Plant pathogen	Pathogen	3.10482619021697e-05
ASV654	Fungi	Ascomycota	Dothideomycetes	unidentified	unidentified	unidentified	unidentified	Unknown	Unknown	3.10482619021697e-05
ASV655	Fungi	Basidiomycota	Tremellomycetes	Tremellales	Bulleribasidiaceae	Vishniacozyma	Vishniacozyma_heimaeyensis	Unspecified saprotroph	Saprotroph	3.08466498118959e-05
ASV656	Fungi	Ascomycota	Dothideomycetes	unidentified	unidentified	unidentified	unidentified	Unknown	Unknown	2.87297228640207e-05
ASV657	Fungi	Ascomycota	Dothideomycetes	Dothideales	Aureobasidiaceae	Aureobasidium	Aureobasidium_pullulans	Sooty mold	Sooty mold	3.06450377216221e-05
ASV658	Fungi	Ascomycota	Sordariomycetes	Hypocreales	Nectriaceae	Microcera	Microcera_rubra	Animal parasite	Other	3.03426195862113e-05
ASV659	Fungi	Ascomycota	Eurotiomycetes	Chaetothyriales	Herpotrichiellaceae	unidentified	unidentified	Unknown	Unknown	3.03426195862113e-05
ASV660	Fungi	Ascomycota	Dothideomycetes	Dothideales	Aureobasidiaceae	Saccothecium	unidentified	Unspecified saprotroph	Saprotroph	2.03628211176568e-05
ASV661	Fungi	unidentified	unidentified	unidentified	unidentified	unidentified	unidentified	Unknown	Unknown	3.02418135410744e-05
ASV662	Fungi	unidentified	unidentified	unidentified	unidentified	unidentified	unidentified	Unknown	Unknown	3.02418135410744e-05
ASV663	Fungi	Ascomycota	Dothideomycetes	Capnodiales	Capnodiales_fam_Incertae_sedis	Microcyclospora	unidentified	Unspecified saprotroph	Saprotroph	3.02418135410744e-05
ASV664	Fungi	Ascomycota	Dothideomycetes	Pleosporales	Pleosporaceae	Stemphylium	Stemphylium_vesicarium	Plant pathogen	Pathogen	3.01410074959375e-05
ASV665	Fungi	Ascomycota	Leotiomycetes	Helotiales	Dermateaceae	Parafabraea	Parafabraea_caliginosa	Foliar endophyte	Endophyte	3.00402014508006e-05
ASV666	Fungi	Ascomycota	Dothideomycetes	Pleosporales	Didymellaceae	Neoascochyta	Neoascochyta_europaea	Plant pathogen	Pathogen	2.53023173293656e-05
ASV667	Fungi	Ascomycota	Dothideomycetes	Dothideomycetes_ord_Incertae_sedis	Dothideomycetes_fam_Incertae_sedis	Peltaster	Peltaster_fructicola	Plant pathogen	Pathogen	2.98385893605268e-05
ASV668	Fungi	Ascomycota	Eurotiomycetes	Eurotiales	Trichocomaceae	Talaromyces	Talaromyces_wortmannii	Unspecified saprotroph	Saprotroph	2.842730472861e-05
ASV669	Fungi	Ascomycota	Leotiomycetes	Erysiphales	Erysiphaceae	unidentified	unidentified	Unknown	Unknown	2.96369772702529e-05
ASV670	Fungi	unidentified	unidentified	unidentified	unidentified	unidentified	unidentified	Unknown	Unknown	2.96369772702529e-05
ASV671	Fungi	Ascomycota	Dothideomycetes	Capnodiales	Capnodiales_fam_Incertae_sedis	Phaeotheca	Phaeotheca_shathenatiana	Plant pathogen	Pathogen	2.9536171225116e-05
ASV672	Fungi	unidentified	unidentified	unidentified	unidentified	unidentified	unidentified	Unknown	Unknown	2.9536171225116e-05
ASV673	Fungi	Ascomycota	Sordariomycetes	Xylariales	Sporocadaceae	Magnohelicospora	Magnohelicospora_iberica	Litter saprotroph	Saprotroph	2.94353651799791e-05
ASV674	Fungi	Basidiomycota	Tremellomycetes	Tremellales	Sirobasidiaceae	Sirobasidium	unidentified	Unspecified saprotroph	Saprotroph	2.93345591348422e-05
ASV675	Fungi	Basidiomycota	Tremellomycetes	Tremellales	Bulleribasidiaceae	Dioszegia	Dioszegia_fristingensis	Litter saprotroph	Saprotroph	2.92337530897053e-05
ASV676	Fungi	Ascomycota	Dothideomycetes	Pleosporales	Didymellaceae	Calophoma	Calophoma_rosae	Plant pathogen	Pathogen	2.91329470445684e-05
ASV677	Fungi	Ascomycota	Dothideomycetes	Venturiales	Venturiaceae	Venturia	Venturia_inaequalis	Plant pathogen	Pathogen	2.90321409994315e-05
ASV678	Fungi	Ascomycota	Dothideomycetes	unidentified	unidentified	unidentified	unidentified	Unknown	Unknown	1.74394458086863e-05
ASV679	Fungi	Ascomycota	Dothideomycetes	Pleosporales	Phaeosphaeriaceae	Phaeosphaeria	Phaeosphaeria_rousseliana	Litter saprotroph	Saprotroph	2.88305289091576e-05
ASV680	Fungi	Ascomycota	Dothideomycetes	Pleosporales	Didymellaceae	Calophoma	Calophoma_rosae	Plant pathogen	Pathogen	2.87297228640207e-05
ASV681	Fungi	Ascomycota	Saccharomycetes	Saccharomycetales	Saccharomycetales_fam_Incertae_sedis	Candida	Candida_argentea	Nectar_tap_saprotroph	Saprotroph	1.72378337184124e-05
ASV682	Fungi	Ascomycota	Dothideomycetes	unidentified	unidentified	unidentified	unidentified	Unknown	Unknown	2.63103777807348e-05
ASV683	Fungi	Ascomycota	Leotiomycetes	Helotiales	Hyaloscyphaceae	unidentified	unidentified	Unknown	Unknown	2.842730472861e-05
ASV684	Fungi	Ascomycota	Leotiomycetes	Erysiphales	Erysiphaceae	Erysiphe	unidentified	Plant pathogen	Pathogen	0.000100705239091778
ASV685	Fungi	Ascomycota	Dothideomycetes	Pleosporales	Amorosiaceae	Angustimassarina	Angustimassarina_acerina	Mycoparasite	Mycoparasite	2.83264986834731e-05
ASV686	Fungi	Ascomycota	Dothideomycetes	unidentified	unidentified	unidentified	unidentified	Unknown	Unknown	2.83264986834731e-05
ASV687	Fungi	Basidiomycota	Tremellomycetes	Tremellales	Sirobasidiaceae	Sirobasidium	unidentified	Unspecified saprotroph	Saprotroph	2.81248865931992e-05
ASV688	Fungi	Ascomycota	Sordariomycetes	Xylariales	Amphisphaeriaceae	Seimatosporium	Seimatosporium_rosigenum	Plant pathogen	Pathogen	2.81248865931992e-05
ASV689	Fungi	Ascomycota	Dothideomycetes	Capnodiales	unidentified	unidentified	unidentified	Unknown	Unknown	2.80240805480623e-05
ASV690	Fungi	Ascomycota	Leotiomycetes	Erysiphales	Erysiphaceae	unidentified	unidentified	Unknown	Unknown	2.80240805480623e-05
ASV691	Fungi	Ascomycota	Dothideomycetes	Pleosporales	Phaeosphaeriaceae	unidentified	unidentified	Unknown	Unknown	2.79232745029254e-05
ASV692	Fungi	Ascomycota	Dothideomycetes	Pleosporales	Amorosiaceae	Angustimassarina	Angustimassarina_acerina	Mycoparasite	Mycoparasite	2.79232745029254e-05
ASV693	Fungi	Ascomycota	Dothideomycetes	Dothideales	Dothioraceae	Hormonema	Hormonema_macrosporum	Unspecified saprotroph	Saprotroph	2.77216624126516e-05
ASV694	Fungi	Ascomycota	Sordariomycetes	Diaporthales	Diaporthales_fam_Incertae_sedis	Tubakia	Tubakia_dryinoides	Plant pathogen	Pathogen	2.75200503223777e-05
ASV695	Fungi	Ascomycota	Eurotiomycetes	Chaetothyriales	unidentified	unidentified	unidentified	Unknown	Unknown	2.73184382321039e-05
ASV696	Fungi	Ascomycota	Dothideomycetes	Capnodiales	unidentified	unidentified	unidentified	Unknown	Unknown	2.64111838258717e-05
ASV697	Fungi	Basidiomycota	Tremellomycetes	Tremellales	unidentified	unidentified	unidentified	Unknown	Unknown	2.73184382321039e-05
ASV698	Fungi	Ascomycota	Dothideomycetes	Dothideales	Aureobasidiaceae	Aureobasidium	Aureobasidium_pullulans	Sooty mold	Sooty mold	0.000100705239091778
ASV699	Fungi	Ascomycota	Lecanoromycetes	Lecanorales	Parmeliaceae	Hypogymnia	Hypogymnia_physodes	Lichenised	Other	2.71168261418301e-05
ASV700	Fungi	Ascomycota	Leotiomycetes	Helotiales	unidentified	unidentified	unidentified	Unknown	Unknown	2.71168261418301e-05
ASV701	Fungi	Ascomycota	Sordariomycetes	Diaporthales	Gnomoniaceae	Ditopella	Ditopella_biseptata	Wood saprotroph	Saprotroph	2.67136019612824e-05
ASV702	Fungi	Ascomycota	Dothideomycetes	Capnodiales	Mycosphaerellaceae	Mycosphaerella	Mycosphaerella_tassiana	Plant pathogen	Pathogen	2.70160200966932e-05
ASV703	Fungi	Ascomycota	Dothideomycetes	Dothideales	Dothioraceae	Hormonema	Hormonema_macrosporum	Unspecified saprotroph	Saprotroph	2.69152140515562e-05
ASV704	Fungi	Ascomycota	Dothideomycetes	Pleosporales	Phaeosphaeriaceae	Muriphaeosphaeria	Muriphaeosphaeria_viburni	Unspecified saprotroph	Saprotroph	2.68144080064193e-05
ASV705	Fungi	unidentified	unidentified	unidentified	unidentified	unidentified	unidentified	Unknown	Unknown	2.68144080064193e-05
ASV706	Fungi	Ascomycota	Sordariomycetes	Xylariales	Bartaliniaceae	Broomella	Broomella_vitalbae	Wood saprotroph	Saprotroph	2.67136019612824e-05
ASV707	Fungi	Ascomycota	Leotiomycetes	Helotiales	unidentified	unidentified	unidentified	Unknown	Unknown	2.66127959161455e-05
ASV708	Fungi	Ascomycota	Lecanoromycetes	Lecanorales	Parmeliaceae	Hypogymnia	Hypogymnia_physodes	Lichenised	Other	2.63103777807348e-05
ASV709	Fungi	unidentified	unidentified	unidentified	unidentified	unidentified	unidentified	Unknown	Unknown	2.23789420203951e-05
ASV710	Fungi	Basidiomycota	Tremellomycetes	Tremellales	Tremellaceae	Cryptococcus	unidentified	Unspecified saprotroph	Saprotroph	2.62095717355978e-05
ASV711	Fungi	Ascomycota	Dothideomycetes	unidentified	unidentified	unidentified	unidentified	Unknown	Unknown	2.61087656904609e-05
ASV712	Fungi	Ascomycota	Dothideomycetes	Pleosporales	Didymellaceae	Calophoma	Calophoma_rosae	Plant pathogen	Pathogen	2.61087656904609e-05
ASV713	Fungi	Ascomycota	Dothideomycetes	Dothideales	Dothioraceae	Dothiora	Dothiora_phaeosperma	Unspecified saprotroph	Saprotroph	2.59071536001871e-05
ASV714	Fungi	Ascomycota	Leotiomycetes	Helotiales	Myxotrichaceae	Oidiodendron	unidentified	Soil saprotroph	Saprotroph	2.58063475550502e-05
ASV715	Fungi	Ascomycota	Dothideomycetes	Pleosporales	Phaeosphaeriaceae	Neosetophoma	Neosetophoma_lunariae	Litter saprotroph	Saprotroph	2.58063475550502e-05
ASV716	Fungi	Ascomycota	Dothideomycetes	Abrothallales	Abrothallaceae	Abrothallus	Abrothallus_kamchatica	Lichen parasite	Other	2.58063475550502e-05
ASV717	Fungi	Ascomycota	Eurotiomycetes	Chaetothyriales	Herpotrichiellaceae	Rhinocladiella	Rhinocladiella_basitona	Soil saprotroph	Saprotroph	2.4798287103681e-05
ASV718	Fungi	Ascomycota	Leotiomycetes	Helotiales	Dermateaceae	Naevala	Naevala_perexigua	Unspecified saprotroph	Saprotroph	2.58063475550502e-05
ASV719	Fungi	Ascomycota	Dothideomycetes	Pleosporales	Phaeosphaeriaceae	Phaeosphaeria	unidentified	Litter saprotroph	Saprotroph	2.14716876141628e-05
ASV720	Fungi	Basidiomycota	Tremellomycetes	Tremellales	Sirobasidiaceae	Sirobasidium	unidentified	Unspecified saprotroph	Saprotroph	2.54031233745025e-05
ASV721	Fungi	unidentified	unidentified	unidentified	unidentified	unidentified	unidentified	Unknown	Unknown	2.52015112842287e-05
ASV722	Fungi	Ascomycota	unidentified	unidentified	unidentified	unidentified	unidentified	Unknown	Unknown	2.51007052390918e-05
ASV723	Fungi	Basidiomycota	Tremellomycetes	Tremellales	unidentified	unidentified	unidentified	Unknown	Unknown	2.51007052390918e-05
ASV724	Fungi	Ascomycota	Dothideomycetes	Dothideales	Dothideaceae	Endoconidioma	Endoconidioma_populi	Unspecified saprotroph	Saprotroph	0.000100705239091778
ASV725	Fungi	Ascomycota	Leotiomycetes	Rhytismatales	Rhytismataceae	unidentified	unidentified	Unknown	Unknown	2.41934508328595e-05
ASV726	Fungi	Ascomycota	Leotiomycetes	Helotiales	unidentified	unidentified	unidentified	Unknown	Unknown	2.48990931488179e-05
ASV727	Fungi	Ascomycota	Dothideomycetes	Capnodiales	Mycosphaerellaceae	Mycosphaerella	Mycosphaerella_tassiana	Plant pathogen	Pathogen	0.000100705239091778
ASV728	Fungi	Ascomycota	Dothideomycetes	Pleosporales	unidentified	unidentified	unidentified	Unknown	Unknown	2.4798287103681e-05
ASV729	Fungi	Ascomycota	Eurotiomycetes	Phaeomoniellales	Phaeomoniellaceae	Phaeomoniella	unidentified	Plant pathogen	Pathogen	2.44958689682703e-05
ASV730	Fungi	Ascomycota	Dothideomycetes	Pleosporales	Didymosphaeriaceae	Kalmusia	Kalmusia_variispora	Wood saprotroph	Saprotroph	2.43950629231334e-05
ASV731	Fungi	Ascomycota	Leotiomycetes	Helotiales	Helotiaceae	Cyathicula	Cyathicula_culmicola	Litter saprotroph	Saprotroph	2.33870024717642e-05
ASV732	Fungi	unidentified	unidentified	unidentified	unidentified	unidentified	unidentified	Unknown	Unknown	2.42942568779965e-05
ASV733	Fungi	Ascomycota	Leotiomycetes	Erysiphales	Erysiphaceae	Erysiphe	unidentified	Plant pathogen	Pathogen	0.000100705239091778
ASV734	Fungi	Ascomycota	Leotiomycetes	Helotiales	Helotiaceae	Crocicreas	unidentified	Litter saprotroph	Saprotroph	2.27821662009427e-05
ASV735	Fungi	Ascomycota	Leotiomycetes	Helotiales	Dermateaceae	Naevala	Naevala_perexigua	Unspecified saprotroph	Saprotroph	2.41934508328595e-05
ASV736	Fungi	unidentified	unidentified	unidentified	unidentified	unidentified	unidentified	Unknown	Unknown	2.40926447877226e-05
ASV737	Fungi	Ascomycota	Sordariomycetes	Hypocreales	Nectriaceae	Gibberella	Gibberella_tricincta	Plant pathogen	Pathogen	2.40926447877226e-05
ASV738	Fungi	Ascomycota	Dothideomycetes	Venturiales	Venturiaceae	Venturia	Venturia_inaequalis	Plant pathogen	Pathogen	2.21773299301212e-05
ASV739	Fungi	Basidiomycota	Tremellomycetes	Tremellales	Bulleribasidiaceae	Dioszegia	Dioszegia_buhagiarii	Litter saprotroph	Saprotroph	2.39918387425857e-05
ASV740	Fungi	Ascomycota	Dothideomycetes	Venturiales	Venturiaceae	Venturia	Venturia_inaequalis	Plant pathogen	Pathogen	2.38910326974488e-05
ASV741	Fungi	unidentified	unidentified	unidentified	unidentified	unidentified	unidentified	Unknown	Unknown	2.37902266523119e-05
ASV742	Fungi	Ascomycota	Dothideomycetes	Pleosporales	Pleosporaceae	Bipolaris	Bipolaris_brizae	Plant pathogen	Pathogen	2.37902266523119e-05
ASV743	Fungi	Ascomycota	Dothideomycetes	Pleosporales	Phaeosphaeriaceae	Septoriella	Septoriella_hirta	Litter saprotroph	Saprotroph	2.35886145620381e-05
ASV744	Fungi	Ascomycota	Dothideomycetes	Capnodiales	unidentified	unidentified	unidentified	Unknown	Unknown	2.35886145620381e-05
ASV745	Fungi	Ascomycota	Dothideomycetes	Dothideales	Dothideaceae	Endoconidioma	Endoconidioma_populi	Unspecified saprotroph	Saprotroph	2.34878085169011e-05
ASV746	Fungi	Ascomycota	Dothideomycetes	Pleosporales	Didymellaceae	Didymella	Didymella_applanata	Plant pathogen	Pathogen	2.32861964266273e-05
ASV747	Fungi	unidentified	unidentified	unidentified	unidentified	unidentified	unidentified	Unknown	Unknown	2.30845843363535e-05
ASV748	Fungi	unidentified	unidentified	unidentified	unidentified	unidentified	unidentified	Unknown	Unknown	2.23789420203951e-05
ASV749	Fungi	Ascomycota	Dothideomycetes	Pleosporales	Pleosporaceae	Alternaria	Alternaria_subcucurbitae	Plant pathogen	Pathogen	2.30845843363535e-05
ASV750	Fungi	Ascomycota	Dothideomycetes	Pleosporales	Sporormiaceae	Preussia	Preussia_tetramera	Dung saprotroph	Saprotroph	2.30845843363535e-05
ASV751	Fungi	Ascomycota	Sordariomycetes	Glomerellales	Plectosphaerellaceae	Plectosphaerella	unidentified	Plant pathogen	Pathogen	2.30845843363535e-05
ASV752	Fungi	Ascomycota	Dothideomycetes	Dothideales	Aureobasidiaceae	Aureobasidium	Aureobasidium_pullulans	Sooty mold	Sooty mold	2.29837782912166e-05
ASV753	Fungi	Basidiomycota	Tremellomycetes	Tremellales	Bulleribasidiaceae	Vishniacozyma	unidentified	Unspecified saprotroph	Saprotroph	0.000100705239091778
ASV754	Fungi	unidentified	unidentified	unidentified	unidentified	unidentified	unidentified	Unknown	Unknown	2.28829722460797e-05
ASV755	Fungi	Ascomycota	Dothideomycetes	Capnodiales	Capnodiales_fam_Incertae_sedis	Microcyclospora	unidentified	Unspecified saprotroph	Saprotroph	2.28829722460797e-05
ASV756	Fungi	Basidiomycota	Tremellomycetes	Tremellales	unidentified	unidentified	unidentified	Unknown	Unknown	2.27821662009427e-05
ASV757	Fungi	Ascomycota	Leotiomycetes	Helotiales	Hyaloscyphaceae	Brunnipila	Brunnipila_fuscescens	Litter saprotroph	Saprotroph	2.19757178398474e-05
ASV758	Fungi	Ascomycota	Sordariomycetes	Diaporthales	Gnomoniaceae	Apiognomonia	Apiognomonia_errabunda	Plant pathogen	Pathogen	2.27821662009427e-05
ASV759	Fungi	Ascomycota	Leotiomycetes	Helotiales	Dermateaceae	Naevala	Naevala_perexigua	Unspecified saprotroph	Saprotroph	2.26813601558058e-05
ASV760	Fungi	Ascomycota	Eurotiomycetes	Chaetothyriales	Herpotrichiellaceae	unidentified	unidentified	Unknown	Unknown	2.25805541106689e-05
ASV761	Fungi	Basidiomycota	Tremellomycetes	Tremellales	unidentified	unidentified	unidentified	Unknown	Unknown	2.2479748065532e-05
ASV762	Fungi	Basidiomycota	Tremellomycetes	Tremellales	Tremellaceae	Cryptococcus	unidentified	Unspecified saprotroph	Saprotroph	2.2479748065532e-05
ASV763	Fungi	Ascomycota	Sordariomycetes	Hypocreales	Nectriaceae	Microcera	unidentified	Animal parasite	Other	2.2479748065532e-05
ASV764	Fungi	Basidiomycota	Tremellomycetes	Tremellales	Tremellaceae	Tremella	unidentified	Mycoparasite	Mycoparasite	2.23789420203951e-05
ASV765	Fungi	Basidiomycota	Tremellomycetes	Tremellales	Bulleribasidiaceae	Vishniacozyma	unidentified	Unspecified saprotroph	Saprotroph	2.23789420203951e-05
ASV766	Fungi	Ascomycota	Dothideomycetes	Hysteriales	Hysteriaceae	Hysterobrevium	unidentified	Wood saprotroph	Saprotroph	2.23789420203951e-05
ASV767	Fungi	Ascomycota	Dothideomycetes	Capnodiales	Teratosphaeriaceae	unidentified	unidentified	Unknown	Unknown	2.23789420203951e-05
ASV768	Fungi	unidentified	unidentified	unidentified	unidentified	unidentified	unidentified	Unknown	Unknown	2.22781359752582e-05
ASV769	Fungi	Basidiomycota	Tremellomycetes	Tremellales	Tremellales_fam_Incertae_sedis	Kwoniella	Kwoniella_bestiolae	Unspecified saprotroph	Saprotroph	2.22781359752582e-05
ASV770	Fungi	Ascomycota	Leotiomycetes	Thelebolales	Pseudeurotiaceae	Pseudogymnoascus	unidentified	Soil saprotroph	Saprotroph	2.21773299301212e-05
ASV771	Fungi	Ascomycota	Dothideomycetes	Pleosporales	Didymosphaeriaceae	Paraconiothyrium	unidentified	Wood saprotroph	Saprotroph	2.21773299301212e-05
ASV772	Fungi	Ascomycota	Dothideomycetes	Pleosporales	Sporormiaceae	Preussia	Preussia_dubia	Dung saprotroph	Saprotroph	2.20765238849843e-05
ASV773	Fungi	Ascomycota	Sordariomycetes	Xylariales	unidentified	unidentified	unidentified	Unknown	Unknown	2.20765238849843e-05
ASV774	Fungi	Ascomycota	Dothideomycetes	Pleosporales	Lophiotremataceae	Atrocalyx	Atrocalyx_lignicola	Wood saprotroph	Saprotroph	2.20765238849843e-05
ASV775	Fungi	Ascomycota	Lecanoromycetes	Teloschistales	Teloschistaceae	Polycauliona	Polycauliona_candelaria	Lichenised	Other	2.20765238849843e-05
ASV776	Fungi	Ascomycota	Dothideomycetes	Pleosporales	Pleosporaceae	Alternaria	Alternaria_subcucurbitae	Plant pathogen	Pathogen	2.20765238849843e-05
ASV777	Fungi	Ascomycota	Leotiomycetes	Erysiphales	Erysiphaceae	unidentified	unidentified	Unknown	Unknown	2.20765238849843e-05
ASV778	Fungi	Ascomycota	Sordariomycetes	Diaporthales	Melanconidaceae	Melanconis	Melanconis_itoana	Plant pathogen	Pathogen	3.22579344438127e-06
ASV779	Fungi	Ascomycota	Dothideomycetes	Pleosporales	Lentitheciaceae	Keissleriella	Keissleriella_phragmiticola	Wood saprotroph	Saprotroph	2.17741057495736e-05
ASV780	Fungi	Basidiomycota	Tremellomycetes	Tremellales	unidentified	unidentified	unidentified	Unknown	Unknown	1.40120402740312e-05
ASV781	Fungi	Ascomycota	Leotiomycetes	Helotiales	unidentified	unidentified	unidentified	Unknown	Unknown	2.16732997044367e-05
ASV782	Fungi	Basidiomycota	Tremellomycetes	Tremellales	Bulleribasidiaceae	Vishniacozyma	Vishniacozyma_victoriae	Unspecified saprotroph	Saprotroph	2.16732997044367e-05
ASV783	Fungi	Ascomycota	Leotiomycetes	Helotiales	Dermateaceae	Naevala	Naevala_perexigua	Unspecified saprotroph	Saprotroph	2.14716876141628e-05
ASV784	Fungi	Ascomycota	Dothideomycetes	Capnodiales	unidentified	unidentified	unidentified	Unknown	Unknown	2.13708815690259e-05
ASV785	Fungi	Basidiomycota	Tremellomycetes	Tremellales	Bulleribasidiaceae	Vishniacozyma	Vishniacozyma_globispora	Unspecified saprotroph	Saprotroph	1.99595969371091e-05
ASV786	Fungi	Basidiomycota	Tremellomycetes	Tremellales	Tremellaceae	Cryptococcus	unidentified	Unspecified saprotroph	Saprotroph	2.1270075523889e-05
ASV787	Fungi	Ascomycota	Leotiomycetes	Erysiphales	Erysiphaceae	Erysiphe	unidentified	Plant pathogen	Pathogen	0.000100705239091778
ASV788	Fungi	Ascomycota	unidentified	unidentified	unidentified	unidentified	unidentified	Unknown	Unknown	2.11692694787521e-05
ASV789	Fungi	Ascomycota	Arthoniomycetes	Arthoniales	Roccellaceae	Gyrographa	Gyrographa_gyrocarpa	Lichenised	Other	1.895153648574e-05
ASV790	Fungi	Basidiomycota	Tremellomycetes	Tremellales	Phaeotremellaceae	Phaeotremella	unidentified	Mycoparasite	Mycoparasite	2.11692694787521e-05
ASV791	Fungi	Basidiomycota	Tremellomycetes	Tremellales	Tremellaceae	Cryptococcus	unidentified	Unspecified saprotroph	Saprotroph	2.11692694787521e-05
ASV792	Fungi	Ascomycota	Dothideomycetes	Pleosporales	Phaeosphaeriaceae	Pseudoophiobolus	Pseudoophiobolus_italicus	Litter saprotroph	Saprotroph	2.0060402982246e-05
ASV793	Fungi	unidentified	unidentified	unidentified	unidentified	unidentified	unidentified	Unknown	Unknown	2.10684634336152e-05
ASV794	Fungi	Basidiomycota	Tremellomycetes	Tremellales	Trimorphomycetaceae	Saitozyma	Saitozyma_podzolica	Soil saprotroph	Saprotroph	2.06652392530675e-05
ASV795	Fungi	Ascomycota	Sordariomycetes	Diaporthales	Diaporthaceae	Diaporthe	unidentified	Plant pathogen	Pathogen	2.08668513433414e-05
ASV796	Fungi	Ascomycota	Sordariomycetes	Hypocreales	Nectriaceae	Microcera	unidentified	Animal parasite	Other	2.08668513433414e-05
ASV797	Fungi	Ascomycota	Sordariomycetes	Diaporthales	Gnomoniaceae	Plagiostoma	Plagiostoma_dilatatum	Wood saprotroph	Saprotroph	1.60281611767694e-05
ASV798	Fungi	Ascomycota	Sordariomycetes	Glomerellales	Plectosphaerellaceae	Plectosphaerella	Plectosphaerella_cucumerina	Plant pathogen	Pathogen	2.07660452982044e-05
ASV799	Fungi	Ascomycota	Orbiliomycetes	Orbiliales	unidentified	unidentified	unidentified	Unknown	Unknown	2.06652392530675e-05
ASV800	Fungi	Ascomycota	Leotiomycetes	unidentified	unidentified	unidentified	unidentified	Unknown	Unknown	2.06652392530675e-05
ASV801	Fungi	Ascomycota	Dothideomycetes	Pleosporales	Didymosphaeriaceae	Paraconiothyrium	unidentified	Wood saprotroph	Saprotroph	2.05644332079306e-05
ASV802	Fungi	Ascomycota	Dothideomycetes	Dothideales	Aureobasidiaceae	Aureobasidium	Aureobasidium_pullulans	Sooty mold	Sooty mold	0.000100705239091778
ASV803	Fungi	unidentified	unidentified	unidentified	unidentified	unidentified	unidentified	Unknown	Unknown	2.04636271627937e-05
ASV804	Fungi	Ascomycota	Eurotiomycetes	Chaetothyriales	unidentified	unidentified	unidentified	Unknown	Unknown	1.93547606662876e-05
ASV805	Fungi	Basidiomycota	Tremellomycetes	Tremellales	Sirobasidiaceae	Fibulobasidium	Fibulobasidium_inconspicuum	Wood saprotroph	Saprotroph	2.02620150725199e-05
ASV806	Fungi	Ascomycota	Arthoniomycetes	Lichenostigmatales	unidentified	unidentified	unidentified	Unknown	Unknown	2.0161209027383e-05
ASV807	Fungi	Ascomycota	Leotiomycetes	Helotiales	Dermateaceae	Naevala	Naevala_perexigua	Unspecified saprotroph	Saprotroph	1.66329974475909e-05
ASV808	Fungi	Ascomycota	Sordariomycetes	Diaporthales	Gnomoniaceae	Apiognomonia	Apiognomonia_errabunda	Plant pathogen	Pathogen	2.0161209027383e-05
ASV809	Fungi	Ascomycota	Dothideomycetes	Pleosporales	Melanommataceae	Muriformistrickeria	Muriformistrickeria_rosae	Wood saprotroph	Saprotroph	2.0161209027383e-05
ASV810	Fungi	Basidiomycota	Tremellomycetes	Tremellales	Rhynchogastremataceae	Muriformistrickeria	Rhynchogastrema_visegradensis	Wood saprotroph	Saprotroph	2.0161209027383e-05
ASV811	Fungi	Ascomycota	Leotiomycetes	Helotiales	unidentified	unidentified	unidentified	Unknown	Unknown	2.0060402982246e-05
ASV812	Fungi	Ascomycota	Dothideomycetes	Capnodiales	Dissoconiaceae	Dissoconium	Dissoconium_aciculare	Litter saprotroph	Saprotroph	1.99595969371091e-05
ASV813	Fungi	Ascomycota	Eurotiomycetes	Chaetothyriales	Trichomeriaceae	Knufia	Knufia_cryptophialidica	Soil saprotroph	Saprotroph	1.99595969371091e-05
ASV814	Fungi	Ascomycota	Dothideomycetes	Capnodiales	Neodevriesiaceae	unidentified	unidentified	Unknown	Unknown	1.98587908919722e-05
ASV815	Fungi	Ascomycota	unidentified	unidentified	unidentified	unidentified	unidentified	Unknown	Unknown	1.98587908919722e-05
ASV816	Fungi	Ascomycota	Dothideomycetes	Pleosporales	Sporormiaceae	Sporormiella	Sporormiella_irregularis	Litter saprotroph	Saprotroph	1.97579848468353e-05
ASV817	Fungi	unidentified	unidentified	unidentified	unidentified	unidentified	unidentified	Unknown	Unknown	1.44152644545788e-05
ASV818	Fungi	Ascomycota	Dothideomycetes	Pleosporales	Sporormiaceae	Sporormiella	Sporormiella_intermedia	Litter saprotroph	Saprotroph	1.82458941697816e-05
ASV819	Fungi	Ascomycota	Dothideomycetes	Capnodiales	unidentified	unidentified	unidentified	Unknown	Unknown	1.96571788016984e-05
ASV820	Fungi	Ascomycota	Leotiomycetes	Helotiales	Tricladiaceae	Tricladium	Tricladium_attenuatum	Litter saprotroph	Saprotroph	1.96571788016984e-05
ASV821	Fungi	Ascomycota	Sordariomycetes	Hypocreales	Hypocreales_fam_Incertae_sedis	Sarocladium	Sarocladium_kiliense	Plant pathogen	Pathogen	1.95563727565615e-05
ASV822	Fungi	Ascomycota	Dothideomycetes	Pleosporales	Phaeosphaeriaceae	Septoriella	Septoriella_hirta	Litter saprotroph	Saprotroph	1.94555667114246e-05
ASV823	Fungi	Ascomycota	Sordariomycetes	Xylariales	Amphisphaeriaceae	Seimatosporium	Seimatosporium_rosigenum	Plant pathogen	Pathogen	1.94555667114246e-05
ASV824	Fungi	Ascomycota	Orbiliomycetes	Orbiliales	unidentified	unidentified	unidentified	Unknown	Unknown	1.94555667114246e-05
ASV825	Fungi	unidentified	unidentified	unidentified	unidentified	unidentified	unidentified	Unknown	Unknown	1.87499243954661e-05
ASV826	Fungi	unidentified	unidentified	unidentified	unidentified	unidentified	unidentified	Unknown	Unknown	1.04838286942391e-05
ASV827	Fungi	Ascomycota	Dothideomycetes	Capnodiales	Mycosphaerellaceae	unidentified	unidentified	Unknown	Unknown	1.92539546211507e-05
ASV828	Fungi	Ascomycota	Leotiomycetes	Helotiales	Dermateaceae	Naevala	Naevala_perexigua	Unspecified saprotroph	Saprotroph	1.92539546211507e-05
ASV829	Fungi	Ascomycota	Dothideomycetes	Pleosporales	Didymosphaeriaceae	Paraconiothyrium	unidentified	Wood saprotroph	Saprotroph	1.91531485760138e-05
ASV830	Fungi	Ascomycota	Leotiomycetes	Erysiphales	Erysiphaceae	Blumeria	Blumeria_graminis	Plant pathogen	Pathogen	1.82458941697816e-05
ASV831	Fungi	Ascomycota	Lecanoromycetes	Lecanorales	Parmeliaceae	Xanthoparmelia	Xanthoparmelia_bibax	Lichenised	Other	1.91531485760138e-05
ASV832	Fungi	Ascomycota	Eurotiomycetes	Phaeomoniellales	Phaeomoniellaceae	Phaeomoniella	Phaeomoniella_pinifoliorum	Plant pathogen	Pathogen	1.91531485760138e-05
ASV833	Fungi	Basidiomycota	Tremellomycetes	Tremellales	Bulleraceae	Genolevuria	unidentified	Unspecified saprotroph	Saprotroph	1.90523425308769e-05
ASV834	Fungi	Ascomycota	unidentified	unidentified	unidentified	unidentified	unidentified	Unknown	Unknown	1.56249369962218e-05
ASV835	Fungi	Ascomycota	Sordariomycetes	Hypocreales	Nectriaceae	unidentified	unidentified	Unknown	Unknown	1.37096221386204e-05
ASV836	Fungi	Basidiomycota	Tremellomycetes	Tremellales	Bulleribasidiaceae	Vishniacozyma	Vishniacozyma_carnescens	Unspecified saprotroph	Saprotroph	1.90523425308769e-05
ASV837	Fungi	Ascomycota	Eurotiomycetes	Chaetothyriales	Herpotrichiellaceae	Capronia	unidentified	Soil saprotroph	Saprotroph	1.895153648574e-05
ASV838	Fungi	Ascomycota	Dothideomycetes	Dothideomycetes_ord_Incertae_sedis	Eremomycetaceae	Arthrographis	Arthrographis_lignicola	Unspecified saprotroph	Saprotroph	1.895153648574e-05
ASV839	Fungi	Basidiomycota	Tremellomycetes	Tremellales	Bulleraceae	Fonsecazyma	unidentified	Unspecified saprotroph	Saprotroph	1.895153648574e-05
ASV840	Fungi	Ascomycota	Eurotiomycetes	Chaetothyriales	Cyphellophoraceae	Cyphellophora	unidentified	Litter saprotroph	Saprotroph	1.895153648574e-05
ASV841	Fungi	Ascomycota	Dothideomycetes	unidentified	unidentified	unidentified	unidentified	Unknown	Unknown	1.88507304406031e-05
ASV842	Fungi	Ascomycota	Eurotiomycetes	Coryneliales	unidentified	unidentified	unidentified	Unknown	Unknown	1.87499243954661e-05
ASV843	Fungi	Ascomycota	Dothideomycetes	Botryosphaeriales	unidentified	unidentified	unidentified	Unknown	Unknown	1.86491183503292e-05
ASV844	Fungi	Ascomycota	Dothideomycetes	Pleosporales	Phaeosphaeriaceae	Parastagonospora	unidentified	Plant pathogen	Pathogen	1.84475062600554e-05
ASV845	Fungi	Ascomycota	Leotiomycetes	Helotiales	Sclerotiniaceae	Scleromitrula	Scleromitrula_spiraeicola	Plant pathogen	Pathogen	1.84475062600554e-05
ASV846	Fungi	unidentified	unidentified	unidentified	unidentified	unidentified	unidentified	Unknown	Unknown	1.83467002149185e-05
ASV847	Fungi	Basidiomycota	Tremellomycetes	Tremellales	Sirobasidiaceae	Fibulobasidium	Fibulobasidium_inconspicuum	Wood saprotroph	Saprotroph	1.61289672219064e-05
ASV848	Fungi	Ascomycota	Dothideomycetes	Myriangiales	unidentified	unidentified	unidentified	Unknown	Unknown	1.82458941697816e-05
ASV849	Fungi	Ascomycota	Leotiomycetes	Helotiales	unidentified	unidentified	unidentified	Unknown	Unknown	1.81450881246447e-05
ASV850	Fungi	Ascomycota	Orbiliomycetes	Orbiliales	unidentified	unidentified	unidentified	Unknown	Unknown	1.64313853573171e-05
ASV851	Fungi	Ascomycota	Lecanoromycetes	Caliciales	Physciaceae	Physcia	Physcia_adscendens	Lichenised	Other	1.81450881246447e-05
ASV852	Fungi	unidentified	unidentified	unidentified	unidentified	unidentified	unidentified	Unknown	Unknown	1.80442820795077e-05
ASV853	Fungi	Basidiomycota	Tremellomycetes	Tremellales	Bulleribasidiaceae	Vishniacozyma	Vishniacozyma_carnescens	Unspecified saprotroph	Saprotroph	1.80442820795077e-05
ASV854	Fungi	Ascomycota	Dothideomycetes	Pleosporales	Massarinaceae	Massarina	Massarina_eburnea	Plant pathogen	Pathogen	1.80442820795077e-05
ASV855	Fungi	Ascomycota	unidentified	unidentified	unidentified	unidentified	unidentified	Unknown	Unknown	1.79434760343708e-05
ASV856	Fungi	Ascomycota	Dothideomycetes	Dothideales	Aureobasidiaceae	Aureobasidium	Aureobasidium_pullulans	Sooty mold	Sooty mold	0.000100705239091778
ASV857	Fungi	Ascomycota	Leotiomycetes	Helotiales	Dermateaceae	Mollisia	unidentified	Plant pathogen	Pathogen	1.51209067705372e-05
ASV858	Fungi	Basidiomycota	Tremellomycetes	Tremellales	Bulleribasidiaceae	Vishniacozyma	Vishniacozyma_carnescens	Unspecified saprotroph	Saprotroph	1.78426699892339e-05
ASV859	Fungi	Ascomycota	Leotiomycetes	Erysiphales	Erysiphaceae	Erysiphe	unidentified	Plant pathogen	Pathogen	0.000100705239091778
ASV860	Fungi	Ascomycota	Leotiomycetes	Erysiphales	Erysiphaceae	unidentified	unidentified	Unknown	Unknown	0.000100705239091778
ASV861	Fungi	Ascomycota	Dothideomycetes	Capnodiales	Capnodiaceae	Antennariella	Antennariella_placitae	Sooty mold	Sooty mold	1.76410578989601e-05
ASV862	Fungi	unidentified	unidentified	unidentified	unidentified	unidentified	unidentified	Unknown	Unknown	1.75402518538232e-05
ASV863	Fungi	Ascomycota	Eurotiomycetes	Onygenales	Onygenales_fam_Incertae_sedis	Zeloasperisporium	unidentified	Plant pathogen	Pathogen	1.75402518538232e-05
ASV864	Fungi	Ascomycota	Leotiomycetes	Rhytismatales	Rhytismataceae	Colpoma	unidentified	Litter saprotroph	Saprotroph	1.75402518538232e-05
ASV865	Fungi	Ascomycota	Eurotiomycetes	Chaetothyriales	Trichomeriaceae	Knufia	Knufia_marmoricola	Soil saprotroph	Saprotroph	1.75402518538232e-05
ASV866	Fungi	Ascomycota	Lecanoromycetes	Teloschistales	Teloschistaceae	Cerothallia	Cerothallia_luteoalba	Lichenised	Other	0.000100705239091778
ASV867	Fungi	unidentified	unidentified	unidentified	unidentified	unidentified	unidentified	Unknown	Unknown	1.58265490864956e-05
ASV868	Fungi	unidentified	unidentified	unidentified	unidentified	unidentified	unidentified	Unknown	Unknown	1.01814105588284e-05
ASV869	Fungi	Ascomycota	Dothideomycetes	Dothideales	Dothideaceae	Endoconidioma	Endoconidioma_populi	Unspecified saprotroph	Saprotroph	1.73386397635493e-05
ASV870	Fungi	Ascomycota	Dothideomycetes	Pleosporales	Phaeosphaeriaceae	Setomelanomma	Setomelanomma_holmii	Plant pathogen	Pathogen	1.73386397635493e-05
ASV871	Fungi	Ascomycota	Dothideomycetes	Capnodiales	Teratosphaeriaceae	Capnobotryella	unidentified	Litter saprotroph	Saprotroph	1.73386397635493e-05
ASV872	Fungi	Ascomycota	Dothideomycetes	Venturiales	Venturiaceae	Venturia	Venturia_maculiformis	Plant pathogen	Pathogen	1.63305793121802e-05
ASV873	Fungi	Ascomycota	Leotiomycetes	Helotiales	unidentified	unidentified	unidentified	Unknown	Unknown	1.72378337184124e-05
ASV874	Fungi	Ascomycota	Dothideomycetes	Botryosphaeriales	Phyllostictaceae	Guignardia	unidentified	Plant pathogen	Pathogen	1.72378337184124e-05
ASV875	Fungi	Ascomycota	Dothideomycetes	Dothideales	Dothideaceae	Endoconidioma	Endoconidioma_populi	Unspecified saprotroph	Saprotroph	1.71370276732755e-05
ASV876	Fungi	Ascomycota	Dothideomycetes	Pleosporales	Coniothyriaceae	Coniothyrium	Coniothyrium_dolichi	Plant pathogen	Pathogen	1.71370276732755e-05
ASV877	Fungi	Basidiomycota	Tremellomycetes	Tremellales	Bulleribasidiaceae	Vishniacozyma	unidentified	Unspecified saprotroph	Saprotroph	1.71370276732755e-05
ASV878	Fungi	unidentified	unidentified	unidentified	unidentified	unidentified	unidentified	Unknown	Unknown	1.71370276732755e-05
ASV879	Fungi	Ascomycota	Dothideomycetes	Dothideales	Dothioraceae	Hormonema	Hormonema_macrosporum	Unspecified saprotroph	Saprotroph	1.70362216281386e-05
ASV880	Fungi	Basidiomycota	Tremellomycetes	Tremellales	Tremellaceae	Cryptococcus	unidentified	Unspecified saprotroph	Saprotroph	1.70362216281386e-05
ASV881	Fungi	Ascomycota	Lecanoromycetes	Caliciales	Physciaceae	Physcia	Physcia_stellaris	Lichenised	Other	1.70362216281386e-05
ASV882	Fungi	Basidiomycota	Tremellomycetes	Tremellales	Bulleribasidiaceae	Vishniacozyma	Vishniacozyma_victoriae	Unspecified saprotroph	Saprotroph	1.59273551316325e-05
ASV883	Fungi	Ascomycota	Dothideomycetes	Pleosporales	Phaeosphaeriaceae	unidentified	unidentified	Unknown	Unknown	1.69354155830017e-05
ASV884	Fungi	Ascomycota	unidentified	unidentified	unidentified	unidentified	unidentified	Unknown	Unknown	1.69354155830017e-05
ASV885	Fungi	Basidiomycota	Tremellomycetes	Tremellales	Bulleribasidiaceae	Vishniacozyma	Vishniacozyma_victoriae	Unspecified saprotroph	Saprotroph	1.34072040032097e-05
ASV886	Fungi	Ascomycota	Dothideomycetes	Pleosporales	Phaeosphaeriaceae	Phaeosphaeria	Phaeosphaeria_triglochinicola	Litter saprotroph	Saprotroph	1.68346095378648e-05
ASV887	Fungi	Ascomycota	Leotiomycetes	Helotiales	unidentified	unidentified	unidentified	Unknown	Unknown	1.68346095378648e-05
ASV888	Fungi	Basidiomycota	Tremellomycetes	Tremellales	Tremellaceae	Bulleromyces	Bulleromyces_albus	Unspecified saprotroph	Saprotroph	1.68346095378648e-05
ASV889	Fungi	unidentified	unidentified	unidentified	unidentified	unidentified	unidentified	Unknown	Unknown	1.67338034927279e-05
ASV890	Fungi	Ascomycota	Dothideomycetes	Pleosporales	unidentified	unidentified	unidentified	Unknown	Unknown	6.24997479848872e-06
ASV891	Fungi	Basidiomycota	Tremellomycetes	Tremellales	Bulleribasidiaceae	Hannaella	Hannaella_coprosmae	Animal parasite	Other	1.67338034927279e-05
ASV892	Fungi	Basidiomycota	Tremellomycetes	Tremellales	Tremellaceae	Cryptococcus	unidentified	Unspecified saprotroph	Saprotroph	1.67338034927279e-05
ASV893	Fungi	Ascomycota	Sordariomycetes	Glomerellales	Glomerellaceae	unidentified	unidentified	Unknown	Unknown	0.000100705239091778
ASV894	Fungi	Ascomycota	Dothideomycetes	Pleosporales	unidentified	unidentified	unidentified	Unknown	Unknown	1.52217128156741e-05
ASV895	Fungi	Ascomycota	Dothideomycetes	Capnodiales	unidentified	unidentified	unidentified	Unknown	Unknown	1.6532191402454e-05
ASV896	Fungi	Ascomycota	Leotiomycetes	Erysiphales	Erysiphaceae	unidentified	unidentified	Unknown	Unknown	1.41128463191681e-05
ASV897	Fungi	Ascomycota	Leotiomycetes	Helotiales	unidentified	unidentified	unidentified	Unknown	Unknown	1.6532191402454e-05
ASV898	Fungi	Ascomycota	Dothideomycetes	Dothideales	Dothideaceae	Endoconidioma	Endoconidioma_populi	Unspecified saprotroph	Saprotroph	1.00806045136915e-05
ASV899	Fungi	Ascomycota	Saccharomycetes	Saccharomycetales	Saccharomycetales_fam_Incertae_sedis	Candida	Candida_argentea	Nectar_tap_saprotroph	Saprotroph	1.6532191402454e-05
ASV900	Fungi	Basidiomycota	Tremellomycetes	Tremellales	unidentified	unidentified	unidentified	Unknown	Unknown	1.6532191402454e-05
ASV901	Fungi	Ascomycota	Dothideomycetes	Pleosporales	Pleosporaceae	Alternaria	Alternaria_subcucurbitae	Plant pathogen	Pathogen	1.6532191402454e-05
ASV902	Fungi	Ascomycota	Dothideomycetes	Pleosporales	Pleosporaceae	Comoclathris	Comoclathris_rosae	Wood saprotroph	Saprotroph	9.07254406232233e-06
ASV903	Fungi	Ascomycota	Eurotiomycetes	Chaetothyriales	unidentified	unidentified	unidentified	Unknown	Unknown	1.64313853573171e-05
ASV904	Fungi	Ascomycota	Dothideomycetes	Venturiales	Venturiaceae	Venturia	Venturia_inaequalis	Plant pathogen	Pathogen	1.64313853573171e-05
ASV905	Fungi	Ascomycota	Dothideomycetes	Pleosporales	Pleosporaceae	Stemphylium	Stemphylium_ixeridis	Plant pathogen	Pathogen	4.43546598602425e-06
ASV906	Fungi	unidentified	unidentified	unidentified	unidentified	unidentified	unidentified	Unknown	Unknown	1.64313853573171e-05
ASV907	Fungi	Ascomycota	Dothideomycetes	unidentified	unidentified	unidentified	unidentified	Unknown	Unknown	1.63305793121802e-05
ASV908	Fungi	Ascomycota	Dothideomycetes	Pleosporales	Didymellaceae	Calophoma	Calophoma_rosae	Plant pathogen	Pathogen	1.21975314615667e-05
ASV909	Fungi	Ascomycota	Lecanoromycetes	Caliciales	Physciaceae	Physcia	Physcia_dubia	Lichenised	Other	0.000100705239091778
ASV910	Fungi	Ascomycota	Dothideomycetes	Botryosphaeriales	Botryosphaeriaceae	Lasiodiplodia	Lasiodiplodia_pseudotheobromae	Plant pathogen	Pathogen	0.000100705239091778
ASV911	Fungi	Basidiomycota	Tremellomycetes	Tremellales	Bulleraceae	Bullera	Bullera_unica	Unspecified saprotroph	Saprotroph	1.62297732670433e-05
ASV912	Fungi	Ascomycota	Eurotiomycetes	Phaeomoniellales	unidentified	unidentified	unidentified	Unknown	Unknown	1.62297732670433e-05
ASV913	Fungi	Ascomycota	Dothideomycetes	Capnodiales	Teratosphaeriaceae	Devriesia	Devriesia_pseudoamericana	Plant pathogen	Pathogen	1.62297732670433e-05
ASV914	Fungi	Ascomycota	Dothideomycetes	unidentified	unidentified	unidentified	unidentified	Unknown	Unknown	1.62297732670433e-05
ASV915	Fungi	Ascomycota	Dothideomycetes	Capnodiales	unidentified	unidentified	unidentified	Unknown	Unknown	1.61289672219064e-05
ASV916	Fungi	Basidiomycota	Microbotryomycetes	unidentified	unidentified	unidentified	unidentified	Unknown	Unknown	1.61289672219064e-05
ASV917	Fungi	Ascomycota	Dothideomycetes	Dothideales	Aureobasidiaceae	Aureobasidium	Aureobasidium_pullulans	Sooty mold	Sooty mold	1.60281611767694e-05
ASV918	Fungi	unidentified	unidentified	unidentified	unidentified	unidentified	unidentified	Unknown	Unknown	1.60281611767694e-05
ASV919	Fungi	unidentified	unidentified	unidentified	unidentified	unidentified	unidentified	Unknown	Unknown	1.59273551316325e-05
ASV920	Fungi	unidentified	unidentified	unidentified	unidentified	unidentified	unidentified	Unknown	Unknown	1.58265490864956e-05
ASV921	Fungi	Ascomycota	Dothideomycetes	Myriangiales	Myriangiales_fam_Incertae_sedis	Endosporium	Endosporium_aviarium	Litter saprotroph	Saprotroph	1.58265490864956e-05
ASV922	Fungi	Basidiomycota	Tremellomycetes	Tremellales	Bulleribasidiaceae	Vishniacozyma	Vishniacozyma_victoriae	Unspecified saprotroph	Saprotroph	1.58265490864956e-05
ASV923	Fungi	unidentified	unidentified	unidentified	unidentified	unidentified	unidentified	Unknown	Unknown	1.58265490864956e-05
ASV924	Fungi	Ascomycota	Sordariomycetes	Diaporthales	Valsaceae	Cytospora	Cytospora_prunicola	Plant pathogen	Pathogen	1.57257430413587e-05
ASV925	Fungi	unidentified	unidentified	unidentified	unidentified	unidentified	unidentified	Unknown	Unknown	1.57257430413587e-05
ASV926	Fungi	Ascomycota	Dothideomycetes	Botryosphaeriales	unidentified	unidentified	unidentified	Unknown	Unknown	1.47176825899896e-05
ASV927	Fungi	Ascomycota	Dothideomycetes	Venturiales	Sympoventuriaceae	unidentified	unidentified	Unknown	Unknown	1.57257430413587e-05
ASV928	Fungi	Ascomycota	Dothideomycetes	Venturiales	Sympoventuriaceae	Fusicladium	Fusicladium_cordae	Plant pathogen	Pathogen	1.56249369962218e-05
ASV929	Fungi	Ascomycota	Dothideomycetes	Capnodiales	Teratosphaeriaceae	Devriesia	Devriesia_pseudoamericana	Plant pathogen	Pathogen	1.56249369962218e-05
ASV930	Fungi	Ascomycota	Leotiomycetes	Helotiales	Helotiales_fam_Incertae_sedis	Acephala	unidentified	Soil saprotroph	Saprotroph	1.55241309510849e-05
ASV931	Fungi	Basidiomycota	Cystobasidiomycetes	Cystobasidiales	Cystobasidiaceae	Cystobasidium	unidentified	Mycoparasite	Mycoparasite	1.55241309510849e-05
ASV932	Fungi	Ascomycota	Leotiomycetes	Helotiales	unidentified	unidentified	unidentified	Unknown	Unknown	1.55241309510849e-05
ASV933	Fungi	Ascomycota	Dothideomycetes	Capnodiales	Neodevriesiaceae	Neodevriesia	Neodevriesia_poagena	Plant pathogen	Pathogen	1.55241309510849e-05
ASV934	Fungi	Ascomycota	Dothideomycetes	Pleosporales	Didymellaceae	Neoascochyta	Neoascochyta_exitialis	Plant pathogen	Pathogen	1.34072040032097e-05
ASV935	Fungi	Ascomycota	Leotiomycetes	Helotiales	unidentified	unidentified	unidentified	Unknown	Unknown	1.5423324905948e-05
ASV936	Fungi	Ascomycota	Sordariomycetes	Diaporthales	Melanconidaceae	Melanconis	Melanconis_itoana	Plant pathogen	Pathogen	1.5423324905948e-05
ASV937	Fungi	unidentified	unidentified	unidentified	unidentified	unidentified	unidentified	Unknown	Unknown	1.5423324905948e-05
ASV938	Fungi	Basidiomycota	Tremellomycetes	Tremellales	unidentified	unidentified	unidentified	Unknown	Unknown	1.49192946802634e-05
ASV939	Fungi	Ascomycota	Dothideomycetes	Pleosporales	Leptosphaeriaceae	unidentified	unidentified	Unknown	Unknown	1.5322518860811e-05
ASV940	Fungi	unidentified	unidentified	unidentified	unidentified	unidentified	unidentified	Unknown	Unknown	1.52217128156741e-05
ASV941	Fungi	Ascomycota	Dothideomycetes	Capnodiales	Mycosphaerellaceae	Ramularia	Ramularia_eucalypti	Plant pathogen	Pathogen	1.52217128156741e-05
ASV942	Fungi	Ascomycota	Dothideomycetes	Dothideales	Dothideaceae	Dothidea	Dothidea_sambuci	Litter saprotroph	Saprotroph	1.41128463191681e-05
ASV943	Fungi	Ascomycota	Dothideomycetes	Pleosporales	Didymellaceae	Calophoma	Calophoma_clematidis-rectae	Plant pathogen	Pathogen	1.51209067705372e-05
ASV944	Fungi	Ascomycota	Leotiomycetes	Helotiales	Vibrisseaceae	Phialocephala	unidentified	Soil saprotroph	Saprotroph	1.51209067705372e-05
ASV945	Fungi	Ascomycota	Sordariomycetes	Xylariales	Amphisphaeriaceae	Seimatosporium	Seimatosporium_rosigenum	Plant pathogen	Pathogen	1.50201007254003e-05
ASV946	Fungi	Ascomycota	Leotiomycetes	Helotiales	Sclerotiniaceae	Ciborinia	unidentified	Plant pathogen	Pathogen	1.50201007254003e-05
ASV947	Fungi	unidentified	unidentified	unidentified	unidentified	unidentified	unidentified	unidentified	Unknown	1.50201007254003e-05
ASV948	Fungi	Ascomycota	Eurotiomycetes	Eurotiales	Trichocomaceae	Talaromyces	Talaromyces_indigoticus	Unspecified saprotroph	Saprotroph	1.35080100483466e-05
ASV949	Fungi	Basidiomycota	Tremellomycetes	Tremellales	Bulleribasidiaceae	Dioszegia	Dioszegia_fristingensis	Litter saprotroph	Saprotroph	1.27015616872513e-05
ASV950	Fungi	Ascomycota	Dothideomycetes	Venturiales	Sympoventuriaceae	unidentified	unidentified	Unknown	Unknown	1.49192946802634e-05
ASV951	Fungi	Ascomycota	Dothideomycetes	Pleosporales	Pleosporaceae	Comoclathris	Comoclathris_italica	Wood saprotroph	Saprotroph	1.49192946802634e-05
ASV952	Fungi	Ascomycota	Dothideomycetes	Capnodiales	Teratosphaeriaceae	unidentified	unidentified	Unknown	Unknown	1.48184886351265e-05
ASV953	Fungi	Ascomycota	Sordariomycetes	Xylariales	Amphisphaeriaceae	Seimatosporium	Seimatosporium_rosigenum	Plant pathogen	Pathogen	1.48184886351265e-05
ASV954	Fungi	Ascomycota	Dothideomycetes	Capnodiales	Mycosphaerellaceae	Mycosphaerella	Mycosphaerella_tassiana	Plant pathogen	Pathogen	6.55239293389946e-06
ASV955	Fungi	Ascomycota	Dothideomycetes	Capnodiales	Extremaceae	Saxophila	Saxophila_tyrrhenica	Unspecified saprotroph	Saprotroph	1.48184886351265e-05
ASV956	Fungi	Ascomycota	Leotiomycetes	Helotiales	Dermateaceae	Naevala	Naevala_perexigua	Unspecified saprotroph	Saprotroph	1.48184886351265e-05
ASV957	Fungi	Ascomycota	Dothideomycetes	Capnodiales	Teratosphaeriaceae	Devriesia	Devriesia_fraserae	Plant pathogen	Pathogen	1.47176825899896e-05
ASV958	Fungi	Ascomycota	unidentified	unidentified	unidentified	unidentified	unidentified	Unknown	Unknown	1.47176825899896e-05
ASV959	Fungi	Ascomycota	Lecanoromycetes	Lecanorales	Psilolechiaceae	unidentified	unidentified	Unknown	Unknown	1.12902770553345e-05
ASV960	Fungi	Ascomycota	Dothideomycetes	Dothideales	Dothioraceae	Pringsheimia	Pringsheimia_smilacis	Wood saprotroph	Saprotroph	1.47176825899896e-05
ASV961	Fungi	Ascomycota	Arthoniomycetes	Lichenostigmatales	Phaeococcomycetaceae	Phaeococcomyces	unidentified	Unspecified saprotroph	Saprotroph	1.47176825899896e-05
ASV962	Fungi	Ascomycota	Lecanoromycetes	Umbilicariales	Umbilicariaceae	Umbilicaria	Umbilicaria_lyngei	Lichenised	Other	1.47176825899896e-05
ASV963	Fungi	Ascomycota	Dothideomycetes	Pleosporales	Periconiaceae	Periconia	Periconia_homothallica	Plant pathogen	Pathogen	1.46168765448526e-05
ASV964	Fungi	unidentified	unidentified	unidentified	unidentified	unidentified	unidentified	Unknown	Unknown	1.46168765448526e-05
ASV965	Fungi	Ascomycota	Sordariomycetes	Hypocreales	unidentified	unidentified	unidentified	Unknown	Unknown	1.46168765448526e-05
ASV966	Fungi	Ascomycota	Eurotiomycetes	unidentified	unidentified	unidentified	unidentified	Unknown	Unknown	1.46168765448526e-05
ASV967	Fungi	Ascomycota	Dothideomycetes	Pleosporales	Leptosphaeriaceae	Ampelomyces	Ampelomyces_quisqualis	Plant pathogen	Pathogen	1.45160704997157e-05
ASV968	Fungi	Ascomycota	Dothideomycetes	Capnodiales	Teratosphaeriaceae	Devriesia	Devriesia_fraserae	Plant pathogen	Pathogen	1.44152644545788e-05
ASV969	Fungi	Ascomycota	Dothideomycetes	Capnodiales	unidentified	unidentified	unidentified	Unknown	Unknown	1.44152644545788e-05
ASV970	Fungi	Ascomycota	Leotiomycetes	Helotiales	Hyaloscyphaceae	Brunnipila	Brunnipila_fuscescens	Litter saprotroph	Saprotroph	1.43144584094419e-05
ASV971	Fungi	Ascomycota	Eurotiomycetes	Chaetothyriales	Herpotrichiellaceae	Rhinocladiella	unidentified	Soil saprotroph	Saprotroph	1.43144584094419e-05
ASV972	Fungi	Basidiomycota	Tremellomycetes	Tremellales	Tremellales_fam_Incertae_sedis	Kwoniella	Kwoniella_shivajii	Unspecified saprotroph	Saprotroph	1.43144584094419e-05
ASV973	Fungi	Ascomycota	Eurotiomycetes	Chaetothyriales	Trichomeriaceae	unidentified	unidentified	Unknown	Unknown	1.43144584094419e-05
ASV974	Fungi	Ascomycota	Dothideomycetes	Dothideales	Dothideaceae	Endoconidioma	Endoconidioma_populi	Unspecified saprotroph	Saprotroph	1.43144584094419e-05
ASV975	Fungi	Ascomycota	Sordariomycetes	Xylariales	Xylariaceae	Hypoxylon	Hypoxylon_macrocarpum	Wood saprotroph	Saprotroph	5.54433248253031e-06
ASV976	Fungi	Ascomycota	Lecanoromycetes	Caliciales	Physciaceae	Physcia	Physcia_dimidiata	Lichenised	Other	1.43144584094419e-05
ASV977	Fungi	Basidiomycota	Tremellomycetes	Tremellales	Bulleribasidiaceae	Vishniacozyma	Vishniacozyma_carnescens	Unspecified saprotroph	Saprotroph	1.4213652364305e-05
ASV978	Fungi	Ascomycota	Leotiomycetes	unidentified	unidentified	unidentified	unidentified	Unknown	Unknown	1.05846347393761e-05
ASV979	Fungi	Ascomycota	Dothideomycetes	Pleosporales	Leptosphaeriaceae	unidentified	unidentified	Unknown	Unknown	1.4213652364305e-05
ASV980	Fungi	Ascomycota	Dothideomycetes	Capnodiales	Teratosphaeriaceae	Lapidomyces	unidentified	Plant pathogen	Pathogen	1.41128463191681e-05
ASV981	Fungi	Ascomycota	Eurotiomycetes	Chaetothyriales	Herpotrichiellaceae	Rhinocladiella	unidentified	Soil saprotroph	Saprotroph	1.41128463191681e-05
ASV982	Fungi	Ascomycota	Dothideomycetes	Capnodiales	Mycosphaerellaceae	Mycosphaerella	Mycosphaerella_tassiana	Plant pathogen	Pathogen	1.40120402740312e-05
ASV983	Fungi	Ascomycota	Eurotiomycetes	Chaetothyriales	Trichomeriaceae	Trichomerium	Trichomerium_dioscoreae	Foliar endophyte	Endophyte	1.39112342288942e-05
ASV984	Fungi	Ascomycota	Eurotiomycetes	Chaetothyriales	unidentified	unidentified	unidentified	Unknown	Unknown	1.39112342288942e-05
ASV985	Fungi	Ascomycota	Eurotiomycetes	Phaeomoniellales	unidentified	unidentified	unidentified	Unknown	Unknown	1.39112342288942e-05
ASV986	Fungi	Ascomycota	Dothideomycetes	Capnodiales	Mycosphaerellaceae	Mycosphaerelloides	Mycosphaerelloides_madeirae	Plant pathogen	Pathogen	0.000100705239091778
ASV987	Fungi	Ascomycota	Dothideomycetes	Pleosporales	Melanommataceae	Herpotrichia	unidentified	Plant pathogen	Pathogen	1.02822166039653e-05
ASV988	Fungi	Ascomycota	Dothideomycetes	Botryosphaeriales	unidentified	unidentified	unidentified	Unknown	Unknown	1.37096221386204e-05
ASV989	Fungi	Ascomycota	unidentified	unidentified	unidentified	unidentified	unidentified	Unknown	Unknown	1.37096221386204e-05
ASV990	Fungi	Ascomycota	Dothideomycetes	Botryosphaeriales	Botryosphaeriaceae	Botryosphaeria	unidentified	Plant pathogen	Pathogen	1.37096221386204e-05
ASV991	Fungi	Basidiomycota	Tremellomycetes	Tremellales	Bulleribasidiaceae	Vishniacozyma	Vishniacozyma_victoriae	Unspecified saprotroph	Saprotroph	1.37096221386204e-05
ASV992	Fungi	Ascomycota	Dothideomycetes	Capnodiales	Extremaceae	Petrophila	unidentified	Unspecified saprotroph	Saprotroph	1.36088160934835e-05
ASV993	Fungi	Ascomycota	Leotiomycetes	Helotiales	Helotiaceae	Crocicreas	Crocicreas_cyathoideum	Litter saprotroph	Saprotroph	1.36088160934835e-05
ASV994	Fungi	Ascomycota	Leotiomycetes	Helotiales	unidentified	unidentified	unidentified	Unknown	Unknown	1.36088160934835e-05
ASV995	Fungi	unidentified	unidentified	unidentified	unidentified	unidentified	unidentified	Unknown	Unknown	1.36088160934835e-05
ASV996	Fungi	Ascomycota	Dothideomycetes	Botryosphaeriales	Botryosphaeriaceae	Diplodia	Diplodia_quercivora	Plant pathogen	Pathogen	1.36088160934835e-05
ASV997	Fungi	Ascomycota	unidentified	unidentified	unidentified	unidentified	unidentified	Unknown	Unknown	1.28023677323882e-05
ASV998	Fungi	Ascomycota	Sordariomycetes	Glomerellales	Plectosphaerellaceae	Gibellulopsis	Gibellulopsis_piscis	Plant pathogen	Pathogen	1.35080100483466e-05
ASV999	Fungi	Ascomycota	Eurotiomycetes	Phaeomoniellales	Phaeomoniellaceae	Phaeomoniella	unidentified	Plant pathogen	Pathogen	1.34072040032097e-05
ASV1000	Fungi	Ascomycota	Dothideomycetes	unidentified	unidentified	unidentified	unidentified	Unknown	Unknown	1.34072040032097e-05
ASV1001	Fungi	Ascomycota	Sordariomycetes	Hypocreales	Hypocreales_fam_Incertae_sedis	Sarocladium	Sarocladium_strictum	Plant pathogen	Pathogen	9.67738033314382e-06
ASV1002	Fungi	Basidiomycota	Agaricomycetes	Polyporales	Podoscyphaceae	unidentified	unidentified	Unknown	Unknown	1.34072040032097e-05
ASV1003	Fungi	Ascomycota	Dothideomycetes	Pleosporales	Phaeosphaeriaceae	Neosetophoma	Neosetophoma_samararum	Litter saprotroph	Saprotroph	1.34072040032097e-05
ASV1004	Fungi	Ascomycota	Dothideomycetes	Dothideales	Aureobasidiaceae	Aureobasidium	Aureobasidium_pullulans	Sooty mold	Sooty mold	1.33063979580727e-05
ASV1005	Fungi	Ascomycota	Dothideomycetes	Pleosporales	Phaeosphaeriaceae	unidentified	unidentified	Unknown	Unknown	1.33063979580727e-05
ASV1006	Fungi	Ascomycota	Leotiomycetes	Helotiales	Tympanidaceae	Capturomyces	Capturomyces_luteus	Unknown	Unknown	1.33063979580727e-05
ASV1007	Fungi	Ascomycota	Dothideomycetes	Pleosporales	unidentified	unidentified	unidentified	Unknown	Unknown	1.33063979580727e-05
ASV1008	Fungi	Ascomycota	Dothideomycetes	Pleosporales	Phaeosphaeriaceae	Septoriella	Septoriella_hirta	Litter saprotroph	Saprotroph	1.33063979580727e-05
ASV1009	Fungi	Ascomycota	Dothideomycetes	unidentified	unidentified	unidentified	unidentified	Unknown	Unknown	1.32055919129358e-05
ASV1010	Fungi	Ascomycota	Dothideomycetes	Capnodiales	Mycosphaerellaceae	unidentified	unidentified	Unknown	Unknown	1.32055919129358e-05
ASV1011	Fungi	Ascomycota	Dothideomycetes	Pleosporales	Phaeosphaeriaceae	Phaeosphaeria	Phaeosphaeria_triglochinicola	Litter saprotroph	Saprotroph	1.32055919129358e-05
ASV1012	Fungi	Ascomycota	Sordariomycetes	Diaporthales	unidentified	unidentified	unidentified	Unknown	Unknown	1.32055919129358e-05
ASV1013	Fungi	Ascomycota	unidentified	unidentified	unidentified	unidentified	unidentified	Unknown	Unknown	1.32055919129358e-05
ASV1014	Fungi	unidentified	unidentified	unidentified	unidentified	unidentified	unidentified	Unknown	Unknown	1.31047858677989e-05
ASV1015	Fungi	Ascomycota	Dothideomycetes	unidentified	unidentified	unidentified	unidentified	Unknown	Unknown	1.31047858677989e-05
ASV1016	Fungi	unidentified	unidentified	unidentified	unidentified	unidentified	unidentified	Unknown	Unknown	7.15722920472095e-06
ASV1017	Fungi	Ascomycota	Dothideomycetes	Pleosporales	Pleosporales_fam_Incertae_sedis	Pseudodidymella	Pseudodidymella_minima	Plant pathogen	Pathogen	1.31047858677989e-05
ASV1018	Fungi	Ascomycota	Dothideomycetes	Capnodiales	Extremaceae	Saxophila	Saxophila_tyrrhenica	Unspecified saprotroph	Saprotroph	1.21975314615667e-05
ASV1019	Fungi	Basidiomycota	Tremellomycetes	Tremellales	Bulleribasidiaceae	Dioszegia	Dioszegia_patagonica	Litter saprotroph	Saprotroph	1.29031737775251e-05
ASV1020	Fungi	Ascomycota	Dothideomycetes	Dothideales	Dothioraceae	Hormonema	Hormonema_macrosporum	Unspecified saprotroph	Saprotroph	1.29031737775251e-05
ASV1021	Fungi	Ascomycota	Lecanoromycetes	Caliciales	Physciaceae	Physcia	Physcia_tenella	Lichenised	Other	1.29031737775251e-05
ASV1022	Fungi	Ascomycota	Eurotiomycetes	Onygenales	Onygenales_fam_Incertae_sedis	Zeloasperisporium	unidentified	Plant pathogen	Pathogen	1.29031737775251e-05
ASV1023	Fungi	Ascomycota	Dothideomycetes	Botryosphaeriales	Botryosphaeriaceae	Diplodia	Diplodia_quercivora	Plant pathogen	Pathogen	1.28023677323882e-05
ASV1024	Fungi	Ascomycota	Lecanoromycetes	Lecanorales	Parmeliaceae	Coelopogon	Coelopogon_abraxas	Lichenised	Other	1.28023677323882e-05
ASV1025	Fungi	Ascomycota	Sordariomycetes	Sordariales	Sordariaceae	Gelasinospora	Gelasinospora_dictyophora	Unspecified saprotroph	Saprotroph	1.12902770553345e-05
ASV1026	Fungi	Ascomycota	Sareomycetes	Sareales	Sareaceae	Sarea	Sarea_resinae	Unspecified saprotroph	Saprotroph	1.28023677323882e-05
ASV1027	Fungi	Ascomycota	unidentified	unidentified	unidentified	unidentified	unidentified	Unknown	Unknown	1.28023677323882e-05
ASV1028	Fungi	Ascomycota	Dothideomycetes	Venturiales	Sympoventuriaceae	unidentified	unidentified	Unknown	Unknown	1.28023677323882e-05
ASV1029	Fungi	Basidiomycota	Tremellomycetes	Tremellales	Sirobasidiaceae	Sirobasidium	unidentified	Unspecified saprotroph	Saprotroph	1.28023677323882e-05
ASV1030	Fungi	Basidiomycota	Tremellomycetes	Tremellales	Bulleribasidiaceae	Vishniacozyma	Vishniacozyma_victoriae	Unspecified saprotroph	Saprotroph	1.27015616872513e-05
ASV1031	Fungi	Basidiomycota	Tremellomycetes	Tremellales	Sirobasidiaceae	Fibulobasidium	Fibulobasidium_inconspicuum	Wood saprotroph	Saprotroph	1.26007556421143e-05
ASV1032	Fungi	Ascomycota	unidentified	unidentified	unidentified	unidentified	unidentified	Unknown	Unknown	1.26007556421143e-05
ASV1033	Fungi	Ascomycota	Sordariomycetes	Hypocreales	Sarocladiaceae	Parasarocladium	Parasarocladium_gamsii	Wood saprotroph	Saprotroph	1.26007556421143e-05
ASV1034	Fungi	Basidiomycota	Tremellomycetes	Tremellales	Tremellaceae	Bulleromyces	Bulleromyces_albus	Unspecified saprotroph	Saprotroph	1.26007556421143e-05
ASV1035	Fungi	Ascomycota	Lecanoromycetes	Lecanorales	Parmeliaceae	Evernia	Evernia_prunastri	Lichenised	Other	1.24999495969774e-05
ASV1036	Fungi	Ascomycota	unidentified	unidentified	unidentified	unidentified	unidentified	Unknown	Unknown	1.24999495969774e-05
ASV1037	Fungi	unidentified	unidentified	unidentified	unidentified	unidentified	unidentified	Unknown	Unknown	7.96367756581627e-06
ASV1038	Fungi	Ascomycota	Sordariomycetes	Diaporthales	Valsaceae	unidentified	unidentified	Unknown	Unknown	1.24999495969774e-05
ASV1039	Fungi	Ascomycota	Dothideomycetes	Pleosporales	unidentified	unidentified	unidentified	Unknown	Unknown	1.24999495969774e-05
ASV1040	Fungi	Ascomycota	unidentified	unidentified	unidentified	unidentified	unidentified	Unknown	Unknown	1.23991435518405e-05
ASV1041	Fungi	Basidiomycota	Tremellomycetes	Tremellales	Rhynchogastremataceae	Papiliotrema	unidentified	Mycoparasite	Mycoparasite	1.23991435518405e-05
ASV1042	Fungi	Ascomycota	Leotiomycetes	Helotiales	unidentified	unidentified	unidentified	Unknown	Unknown	1.23991435518405e-05
ASV1043	Fungi	Ascomycota	Dothideomycetes	Venturiales	Venturiaceae	Venturia	Venturia_inaequalis	Plant pathogen	Pathogen	1.23991435518405e-05
ASV1044	Fungi	Ascomycota	Dothideomycetes	Pleosporales	unidentified	unidentified	unidentified	Unknown	Unknown	1.23991435518405e-05
ASV1045	Fungi	unidentified	unidentified	unidentified	unidentified	unidentified	unidentified	unidentified	Unknown	1.23991435518405e-05
ASV1046	Fungi	Ascomycota	Dothideomycetes	Capnodiales	Capnodiaceae	Capnodium	Capnodium_citri	Sooty mold	Sooty mold	1.23991435518405e-05
ASV1047	Fungi	Ascomycota	Leotiomycetes	Helotiales	unidentified	unidentified	unidentified	Unknown	Unknown	1.23991435518405e-05
ASV1048	Fungi	Basidiomycota	Tremellomycetes	Tremellales	Tremellaceae	Tremella	unidentified	Mycoparasite	Mycoparasite	1.23991435518405e-05
ASV1049	Fungi	Ascomycota	Eurotiomycetes	Chaetothyriales	Trichomeriaceae	unidentified	unidentified	Unknown	Unknown	1.23991435518405e-05
ASV1050	Fungi	Ascomycota	Sordariomycetes	Hypocreales	Nectriaceae	Thyronectria	unidentified	Plant pathogen	Pathogen	1.22983375067036e-05
ASV1051	Fungi	Basidiomycota	Tremellomycetes	Tremellales	Bulleribasidiaceae	Vishniacozyma	Vishniacozyma_tephrensis	Unspecified saprotroph	Saprotroph	1.22983375067036e-05
ASV1052	Fungi	Ascomycota	Leotiomycetes	Helotiales	unidentified	unidentified	unidentified	Unknown	Unknown	1.22983375067036e-05
ASV1053	Fungi	Basidiomycota	Tremellomycetes	Tremellales	Bulleribasidiaceae	Dioszegia	unidentified	Litter saprotroph	Saprotroph	1.22983375067036e-05
ASV1054	Fungi	Ascomycota	Dothideomycetes	Pleosporales	Melanommataceae	Uzbekistanica	Uzbekistanica_rosae-hissaricae	Wood saprotroph	Saprotroph	1.22983375067036e-05
ASV1055	Fungi	Ascomycota	Dothideomycetes	Capnodiales	Mycosphaerellaceae	Periconiella	unidentified	Plant pathogen	Pathogen	7.45964734013169e-06
ASV1056	Fungi	unidentified	unidentified	unidentified	unidentified	unidentified	unidentified	Unknown	Unknown	1.22983375067036e-05
ASV1057	Fungi	unidentified	unidentified	unidentified	unidentified	unidentified	unidentified	Unknown	Unknown	1.22983375067036e-05
ASV1058	Fungi	Ascomycota	unidentified	unidentified	unidentified	unidentified	unidentified	Unknown	Unknown	1.21975314615667e-05
ASV1059	Fungi	Ascomycota	Leotiomycetes	Helotiales	Dermateaceae	Mollisia	unidentified	Plant pathogen	Pathogen	1.21975314615667e-05
ASV1060	Fungi	Basidiomycota	Tremellomycetes	Tremellales	Tremellaceae	Tremella	unidentified	Mycoparasite	Mycoparasite	1.21975314615667e-05
ASV1061	Fungi	Ascomycota	Eurotiomycetes	Chaetothyriales	Trichomeriaceae	unidentified	unidentified	Unknown	Unknown	1.21975314615667e-05
ASV1062	Fungi	Ascomycota	Dothideomycetes	unidentified	unidentified	unidentified	unidentified	Unknown	Unknown	1.21975314615667e-05
ASV1063	Fungi	Ascomycota	Dothideomycetes	Myriangiales	Elsinoaceae	unidentified	unidentified	Unknown	Unknown	1.21975314615667e-05
ASV1064	Fungi	Ascomycota	Leotiomycetes	Thelebolales	Pseudeurotiaceae	unidentified	unidentified	Unknown	Unknown	1.21975314615667e-05
ASV1065	Fungi	unidentified	unidentified	unidentified	unidentified	unidentified	unidentified	Unknown	Unknown	1.20967254164298e-05
ASV1066	Fungi	unidentified	unidentified	unidentified	unidentified	unidentified	unidentified	Unknown	Unknown	1.20967254164298e-05
ASV1067	Fungi	Ascomycota	Dothideomycetes	Pleosporales	Phaeosphaeriaceae	Pseudophaeosphaeria	Pseudophaeosphaeria_rubi	Litter saprotroph	Saprotroph	1.20967254164298e-05
ASV1068	Fungi	unidentified	unidentified	unidentified	unidentified	unidentified	unidentified	Unknown	Unknown	1.20967254164298e-05
ASV1069	Fungi	Ascomycota	Dothideomycetes	Dothideales	Aureobasidiaceae	Kabatiella	Kabatiella_harpospora	Plant pathogen	Pathogen	1.20967254164298e-05
ASV1070	Fungi	Ascomycota	Dothideomycetes	Capnodiales	Dissoconiaceae	Ramichloridium	Ramichloridium_apiculatum	Plant pathogen	Pathogen	1.20967254164298e-05
ASV1071	Fungi	unidentified	unidentified	unidentified	unidentified	unidentified	unidentified	Unknown	Unknown	1.19959193712929e-05
ASV1072	Fungi	Ascomycota	Eurotiomycetes	Chaetothyriales	Epibryaceae	Epibryon	Epibryon_interlamellare	Plant pathogen	Pathogen	1.19959193712929e-05
ASV1073	Fungi	Ascomycota	Sordariomycetes	Diaporthales	Gnomoniaceae	Apiognomonia	Apiognomonia_errabunda	Plant pathogen	Pathogen	1.19959193712929e-05
ASV1074	Fungi	Ascomycota	Dothideomycetes	Pleosporales	Didymellaceae	Neoascochyta	Neoascochyta_desmazieri	Plant pathogen	Pathogen	1.19959193712929e-05
ASV1075	Fungi	Ascomycota	Eurotiomycetes	Chaetothyriales	unidentified	unidentified	unidentified	Unknown	Unknown	1.19959193712929e-05
ASV1076	Fungi	unidentified	unidentified	unidentified	unidentified	unidentified	unidentified	Unknown	Unknown	1.19959193712929e-05
ASV1077	Fungi	Ascomycota	Dothideomycetes	Venturiales	Venturiaceae	Venturia	Venturia_inaequalis	Plant pathogen	Pathogen	1.18951133261559e-05
ASV1078	Fungi	Ascomycota	unidentified	unidentified	unidentified	unidentified	unidentified	Unknown	Unknown	1.18951133261559e-05
ASV1079	Fungi	Ascomycota	Leotiomycetes	Erysiphales	Erysiphaceae	unidentified	unidentified	Unknown	Unknown	1.18951133261559e-05
ASV1080	Fungi	Ascomycota	unidentified	unidentified	unidentified	unidentified	unidentified	Unknown	Unknown	1.18951133261559e-05
ASV1081	Fungi	Ascomycota	Dothideomycetes	Capnodiales	Capnodiaceae	Capnodium	Capnodium_citri	Sooty mold	Sooty mold	1.18951133261559e-05
ASV1082	Fungi	Basidiomycota	Tremellomycetes	Tremellales	Tremellales_fam_Incertae_sedis	Kwoniella	Kwoniella_bestiolae	Unspecified saprotroph	Saprotroph	1.1794307281019e-05
ASV1083	Fungi	Ascomycota	Eurotiomycetes	Chaetothyriales	Epibryaceae	Epibryon	Epibryon_interlamellare	Plant pathogen	Pathogen	1.1794307281019e-05
ASV1084	Fungi	Basidiomycota	Spiculogloeomycetes	unidentified	unidentified	unidentified	unidentified	Unknown	Unknown	1.11894710101975e-05
ASV1085	Fungi	Ascomycota	Sordariomycetes	Hypocreales	Nectriaceae	Stylonectria	Stylonectria_norvegica	Mycoparasite	Mycoparasite	1.1794307281019e-05
ASV1086	Fungi	Ascomycota	Leotiomycetes	Helotiales	Helotiaceae	Pragmopora	unidentified	Wood saprotroph	Saprotroph	1.1794307281019e-05
ASV1087	Fungi	Ascomycota	Eurotiomycetes	Chaetothyriales	unidentified	unidentified	unidentified	Unknown	Unknown	1.1794307281019e-05
ASV1088	Fungi	Basidiomycota	Tremellomycetes	Tremellales	Bulleribasidiaceae	Vishniacozyma	Vishniacozyma_victoriae	Unspecified saprotroph	Saprotroph	1.1794307281019e-05
ASV1089	Fungi	Ascomycota	Leotiomycetes	Helotiales	Vibrisseaceae	Phialocephala	Phialocephala_bamuru	Soil saprotroph	Saprotroph	1.16935012358821e-05
ASV1090	Fungi	unidentified	unidentified	unidentified	unidentified	unidentified	unidentified	Unknown	Unknown	1.16935012358821e-05
ASV1091	Fungi	Ascomycota	Leotiomycetes	Helotiales	Dermateaceae	Mollisia	unidentified	Plant pathogen	Pathogen	1.15926951907452e-05
ASV1092	Fungi	Ascomycota	Leotiomycetes	Helotiales	unidentified	unidentified	unidentified	Unknown	Unknown	1.15926951907452e-05
ASV1093	Fungi	Ascomycota	Dothideomycetes	Capnodiales	Mycosphaerellaceae	Ramularia	Ramularia_cynarae	Plant pathogen	Pathogen	1.15926951907452e-05
ASV1094	Fungi	Ascomycota	Dothideomycetes	Pleosporales	Phaeosphaeriaceae	Acericola	Acericola_italica	Wood saprotroph	Saprotroph	1.15926951907452e-05
ASV1095	Fungi	Ascomycota	Dothideomycetes	Dothideales	Dothioraceae	Perusta	Perusta_inaequalis	Unspecified saprotroph	Saprotroph	8.97173801718541e-06
ASV1096	Fungi	Ascomycota	Dothideomycetes	Dothideomycetes_ord_Incertae_sedis	Dothideomycetes_fam_Incertae_sedis	Neocladophialophora	Neocladophialophora_quercina	Wood saprotroph	Saprotroph	1.14918891456083e-05
ASV1097	Fungi	Basidiomycota	Cystobasidiomycetes	Cystobasidiomycetes_ord_Incertae_sedis	Cystobasidiomycetes_fam_Incertae_sedis	Queiroziella	Queiroziella_brasiliensis	Epiphyte	Other	1.14918891456083e-05
ASV1098	Fungi	Ascomycota	Dothideomycetes	Pleosporales	Pleosporaceae	Stemphylium	Stemphylium_ixeridis	Plant pathogen	Pathogen	1.14918891456083e-05
ASV1099	Fungi	Ascomycota	Arthoniomycetes	Lichenostigmatales	Phaeococcomycetaceae	Phaeococcomyces	unidentified	Unspecified saprotroph	Saprotroph	1.03830226491022e-05
ASV1100	Fungi	Basidiomycota	Tremellomycetes	Tremellales	Sirobasidiaceae	Sirobasidium	unidentified	Unspecified saprotroph	Saprotroph	1.13910831004714e-05
ASV1101	Fungi	Ascomycota	Dothideomycetes	unidentified	unidentified	unidentified	unidentified	Unknown	Unknown	8.77012592691159e-06
ASV1102	Fungi	unidentified	unidentified	unidentified	unidentified	unidentified	unidentified	Unknown	Unknown	1.13910831004714e-05
ASV1103	Fungi	Ascomycota	Dothideomycetes	Dothideales	Aureobasidiaceae	Aureobasidium	Aureobasidium_pullulans	Sooty mold	Sooty mold	1.13910831004714e-05
ASV1104	Fungi	Ascomycota	Dothideomycetes	Pleosporales	Phaeosphaeriaceae	unidentified	unidentified	Unknown	Unknown	1.13910831004714e-05
ASV1105	Fungi	Ascomycota	Sordariomycetes	Glomerellales	Plectosphaerellaceae	Gibellulopsis	Gibellulopsis_piscis	Plant pathogen	Pathogen	1.12902770553345e-05
ASV1106	Fungi	unidentified	unidentified	unidentified	unidentified	unidentified	unidentified	Unknown	Unknown	1.12902770553345e-05
ASV1107	Fungi	unidentified	unidentified	unidentified	unidentified	unidentified	unidentified	Unknown	Unknown	1.12902770553345e-05
ASV1108	Fungi	Ascomycota	Sordariomycetes	Hypocreales	Niessliaceae	unidentified	unidentified	Unknown	Unknown	1.11894710101975e-05
ASV1109	Fungi	Ascomycota	Eurotiomycetes	Chaetothyriales	Herpotrichiellaceae	Exophiala	Exophiala_sideris	Animal parasite	Other	9.97979846855456e-06
ASV1110	Fungi	unidentified	unidentified	unidentified	unidentified	unidentified	unidentified	Unknown	Unknown	1.11894710101975e-05
ASV1111	Fungi	Ascomycota	Dothideomycetes	Capnodiales	unidentified	unidentified	unidentified	Unknown	Unknown	1.11894710101975e-05
ASV1112	Fungi	Ascomycota	Dothideomycetes	Capnodiales	Mycosphaerellaceae	Chuppomyces	Chuppomyces_handelii	Plant pathogen	Pathogen	1.11894710101975e-05
ASV1113	Fungi	Ascomycota	Lecanoromycetes	Lecanorales	Parmeliaceae	Pseudevernia	Pseudevernia_furfuracea	Lichenised	Other	1.10886649650606e-05
ASV1114	Fungi	Ascomycota	Eurotiomycetes	Phaeomoniellales	Phaeomoniellaceae	Minutiella	Minutiella_tardicola	Plant pathogen	Pathogen	1.10886649650606e-05
ASV1115	Fungi	Ascomycota	Saccharomycetes	Saccharomycetales	Saccharomycetales_fam_Incertae_sedis	Candida	Candida_argentea	Nectar_tap_saprotroph	Saprotroph	1.10886649650606e-05
ASV1116	Fungi	Basidiomycota	Tremellomycetes	Tremellales	Tremellales_fam_Incertae_sedis	Kwoniella	Kwoniella_bestiolae	Unspecified saprotroph	Saprotroph	1.10886649650606e-05
ASV1117	Fungi	Ascomycota	Dothideomycetes	Pleosporales	Phaeosphaeriaceae	Neosetophoma	Neosetophoma_rosigena	Litter saprotroph	Saprotroph	1.10886649650606e-05
ASV1118	Fungi	unidentified	unidentified	unidentified	unidentified	unidentified	unidentified	Unknown	Unknown	1.10886649650606e-05
ASV1119	Fungi	Ascomycota	Dothideomycetes	Capnodiales	Teratosphaeriaceae	Capnobotryella	Capnobotryella_renispora	Litter saprotroph	Saprotroph	1.09878589199237e-05
ASV1120	Fungi	Ascomycota	Dothideomycetes	Dothideales	Dothideaceae	Endoconidioma	Endoconidioma_populi	Unspecified saprotroph	Saprotroph	1.09878589199237e-05
ASV1121	Fungi	Ascomycota	Dothideomycetes	Pleosporales	Didymellaceae	Calophoma	Calophoma_rosae	Plant pathogen	Pathogen	1.09878589199237e-05
ASV1122	Fungi	Ascomycota	Dothideomycetes	Capnodiales	Mycosphaerellaceae	Phaeothecoidiella	Phaeothecoidiella_illinoisensis	Epiphyte	Other	1.09878589199237e-05
ASV1123	Fungi	unidentified	unidentified	unidentified	unidentified	unidentified	unidentified	Unknown	Unknown	1.09878589199237e-05
ASV1124	Fungi	Ascomycota	Sordariomycetes	Diaporthales	Coryneaceae	Coryneum	Coryneum_sinense	Plant pathogen	Pathogen	1.09878589199237e-05
ASV1125	Fungi	Ascomycota	Dothideomycetes	Capnodiales	Dissoconiaceae	Pseudoveronaea	Pseudoveronaea_ellipsoidea	Litter saprotroph	Saprotroph	1.08870528747868e-05
ASV1126	Fungi	Ascomycota	Leotiomycetes	Rhytismatales	Rhytismataceae	Lophodermium	Lophodermium_herbarum	Plant pathogen	Pathogen	1.08870528747868e-05
ASV1127	Fungi	Ascomycota	Sordariomycetes	Hypocreales	Nectriaceae	Microcera	unidentified	Animal parasite	Other	1.08870528747868e-05
ASV1128	Fungi	Ascomycota	Sordariomycetes	Xylariales	Amphisphaeriaceae	Seimatosporium	Seimatosporium_quercinum	Plant pathogen	Pathogen	1.08870528747868e-05
ASV1129	Fungi	Ascomycota	Lecanoromycetes	unidentified	unidentified	unidentified	unidentified	Unknown	Unknown	1.01814105588284e-05
ASV1130	Fungi	Ascomycota	Dothideomycetes	Pleosporales	Phaeosphaeriaceae	Phaeosphaeria	unidentified	Litter saprotroph	Saprotroph	1.07862468296499e-05
ASV1131	Fungi	Ascomycota	Leotiomycetes	Helotiales	unidentified	unidentified	unidentified	Unknown	Unknown	1.07862468296499e-05
ASV1132	Fungi	Ascomycota	Dothideomycetes	Pleosporales	Pleosporaceae	Bipolaris	Bipolaris_sorokiniana	Plant pathogen	Pathogen	7.96367756581627e-06
ASV1133	Fungi	Ascomycota	Eurotiomycetes	Onygenales	Onygenales_fam_Incertae_sedis	Zeloasperisporium	unidentified	Plant pathogen	Pathogen	1.07862468296499e-05
ASV1134	Fungi	unidentified	unidentified	unidentified	unidentified	unidentified	unidentified	Unknown	Unknown	1.07862468296499e-05
ASV1135	Fungi	Ascomycota	Sordariomycetes	Diaporthales	Gnomoniaceae	Apiognomonia	Apiognomonia_errabunda	Plant pathogen	Pathogen	1.07862468296499e-05
ASV1136	Fungi	Ascomycota	Dothideomycetes	Pleosporales	Pleosporaceae	Alternaria	Alternaria_subcucurbitae	Plant pathogen	Pathogen	1.07862468296499e-05
ASV1137	Fungi	Ascomycota	Lecanoromycetes	Lecanoromycetes_ord_Incertae_sedis	Lecanoromycetes_fam_Incertae_sedis	Phacidiella	Phacidiella_eucalypti	Plant pathogen	Pathogen	9.87899242341765e-06
ASV1138	Fungi	Ascomycota	Sordariomycetes	Diaporthales	Diaporthaceae	Diaporthe	Diaporthe_helicis	Plant pathogen	Pathogen	1.01814105588284e-05
ASV1139	Fungi	Ascomycota	Leotiomycetes	unidentified	unidentified	unidentified	unidentified	Unknown	Unknown	1.0685440784513e-05
ASV1140	Fungi	Ascomycota	Sordariomycetes	Hypocreales	Niessliaceae	Eucasphaeria	Eucasphaeria_rustici	Plant pathogen	Pathogen	1.0685440784513e-05
ASV1141	Fungi	Ascomycota	Dothideomycetes	Capnodiales	Cladosporiaceae	Neocladosporium	Neocladosporium_leucadendri	Litter saprotroph	Saprotroph	8.8709319720485e-06
ASV1142	Fungi	Ascomycota	Leotiomycetes	Helotiales	Sclerotiniaceae	Ciboria	Ciboria_amentacea	Plant pathogen	Pathogen	1.0685440784513e-05
ASV1143	Fungi	Ascomycota	Sordariomycetes	Diaporthales	Gnomoniaceae	Apiognomonia	Apiognomonia_errabunda	Plant pathogen	Pathogen	1.0685440784513e-05
ASV1144	Fungi	Basidiomycota	Tremellomycetes	Tremellales	Tremellaceae	Tremella	unidentified	Mycoparasite	Mycoparasite	1.05846347393761e-05
ASV1145	Fungi	unidentified	unidentified	unidentified	unidentified	unidentified	unidentified	unidentified	Unknown	1.05846347393761e-05
ASV1146	Fungi	Ascomycota	Dothideomycetes	unidentified	unidentified	unidentified	unidentified	Unknown	Unknown	1.05846347393761e-05
ASV1147	Fungi	unidentified	unidentified	unidentified	unidentified	unidentified	unidentified	Unknown	Unknown	1.05846347393761e-05
ASV1148	Fungi	Basidiomycota	Pucciniomycetes	Pucciniales	Pucciniaceae	Uromyces	Uromyces_transversalis	Plant pathogen	Pathogen	1.05846347393761e-05
ASV1149	Fungi	Basidiomycota	Tremellomycetes	Tremellales	Bulleribasidiaceae	Vishniacozyma	Vishniacozyma_victoriae	Unspecified saprotroph	Saprotroph	1.05846347393761e-05
ASV1150	Fungi	Ascomycota	Eurotiomycetes	Eurotiales	Trichocomaceae	Talaromyces	Talaromyces_radicus	Unspecified saprotroph	Saprotroph	9.17335010745924e-06
ASV1151	Fungi	Ascomycota	Dothideomycetes	Pleosporales	Phaeosphaeriaceae	Setomelanomma	unidentified	Plant pathogen	Pathogen	1.04838286942391e-05
ASV1152	Fungi	Ascomycota	Saccharomycetes	Saccharomycetales	unidentified	unidentified	unidentified	Unknown	Unknown	1.04838286942391e-05
ASV1153	Fungi	Ascomycota	Dothideomycetes	Venturiales	Venturiaceae	Venturia	Venturia_inaequalis	Plant pathogen	Pathogen	1.04838286942391e-05
ASV1154	Fungi	Ascomycota	Leotiomycetes	Helotiales	unidentified	unidentified	unidentified	Unknown	Unknown	1.03830226491022e-05
ASV1155	Fungi	Ascomycota	Dothideomycetes	Pleosporales	Leptosphaeriaceae	unidentified	unidentified	Unknown	Unknown	1.03830226491022e-05
ASV1156	Fungi	Ascomycota	Eurotiomycetes	Chaetothyriales	Herpotrichiellaceae	Cladophialophora	unidentified	Soil saprotroph	Saprotroph	1.03830226491022e-05
ASV1157	Fungi	Ascomycota	Dothideomycetes	Capnodiales	Mycosphaerellaceae	Chuppomyces	Chuppomyces_handelii	Plant pathogen	Pathogen	1.02822166039653e-05
ASV1158	Fungi	Ascomycota	Dothideomycetes	Pleosporales	Coniothyriaceae	Coniothyrium	Coniothyrium_multiporum	Plant pathogen	Pathogen	1.02822166039653e-05
ASV1159	Fungi	Ascomycota	Leotiomycetes	Helotiales	unidentified	unidentified	unidentified	Unknown	Unknown	1.02822166039653e-05
ASV1160	Fungi	Ascomycota	Dothideomycetes	Pleosporales	Pleosporaceae	Alternaria	Alternaria_metachromatica	Plant pathogen	Pathogen	1.02822166039653e-05
ASV1161	Fungi	Ascomycota	Dothideomycetes	Botryosphaeriales	unidentified	unidentified	unidentified	Unknown	Unknown	1.02822166039653e-05
ASV1162	Fungi	Ascomycota	Lecanoromycetes	Lecanorales	Parmeliaceae	Melanohalea	Melanohalea_exasperata	Lichenised	Other	1.02822166039653e-05
ASV1163	Fungi	Basidiomycota	Tremellomycetes	Tremellales	Bulleribasidiaceae	Vishniacozyma	Vishniacozyma_victoriae	Unspecified saprotroph	Saprotroph	1.02822166039653e-05
ASV1164	Fungi	Ascomycota	Dothideomycetes	Capnodiales	Neodevriesiaceae	unidentified	unidentified	Unknown	Unknown	1.01814105588284e-05
ASV1165	Fungi	Ascomycota	Sordariomycetes	unidentified	unidentified	unidentified	unidentified	Unknown	Unknown	1.01814105588284e-05
ASV1166	Fungi	Ascomycota	Dothideomycetes	Dothideales	Aureobasidiaceae	Kabatiella	Kabatiella_harpospora	Plant pathogen	Pathogen	1.01814105588284e-05
ASV1167	Fungi	Basidiomycota	Tremellomycetes	Tremellales	Sirobasidiaceae	Sirobasidium	unidentified	Unspecified saprotroph	Saprotroph	1.01814105588284e-05
ASV1168	Fungi	Ascomycota	Dothideomycetes	Capnodiales	Mycosphaerellaceae	unidentified	unidentified	Unknown	Unknown	1.01814105588284e-05
ASV1169	Fungi	Basidiomycota	Tremellomycetes	Tremellales	Sirobasidiaceae	Sirobasidium	unidentified	Unspecified saprotroph	Saprotroph	1.01814105588284e-05
ASV1170	Fungi	Ascomycota	Dothideomycetes	Botryosphaeriales	Botryosphaeriaceae	Lasiodiplodia	Lasiodiplodia_pseudotheobromae	Plant pathogen	Pathogen	0.000100705239091778
ASV1171	Fungi	Ascomycota	Dothideomycetes	Pleosporales	Phaeosphaeriaceae	unidentified	unidentified	Unknown	Unknown	1.00806045136915e-05
ASV1172	Fungi	Ascomycota	Lecanoromycetes	unidentified	unidentified	unidentified	unidentified	Unknown	Unknown	1.00806045136915e-05
ASV1173	Fungi	Ascomycota	Dothideomycetes	Capnodiales	Capnodiales_fam_Incertae_sedis	Arthrocatena	Arthrocatena_tenebrio	Soil saprotroph	Saprotroph	1.00806045136915e-05
ASV1174	Fungi	Basidiomycota	Tremellomycetes	Tremellales	Bulleribasidiaceae	Vishniacozyma	Vishniacozyma_psychrotolerans	Unspecified saprotroph	Saprotroph	1.00806045136915e-05
ASV1175	Fungi	Ascomycota	Dothideomycetes	Pleosporales	Pleosporales_fam_Incertae_sedis	Pseudorobillarda	Pseudorobillarda_phragmitis	Wood saprotroph	Saprotroph	1.00806045136915e-05
ASV1176	Fungi	Ascomycota	Dothideomycetes	Capnodiales	Mycosphaerellaceae	Mycosphaerella	Mycosphaerella_tassiana	Plant pathogen	Pathogen	1.00806045136915e-05
ASV1177	Fungi	Ascomycota	Dothideomycetes	Capnodiales	Capnodiales_fam_Incertae_sedis	Microcyclospora	unidentified	Unspecified saprotroph	Saprotroph	1.00806045136915e-05
ASV1178	Fungi	Ascomycota	Sordariomycetes	unidentified	unidentified	unidentified	unidentified	Unknown	Unknown	9.97979846855456e-06
ASV1179	Fungi	unidentified	unidentified	unidentified	unidentified	unidentified	unidentified	Unknown	Unknown	9.27415615259616e-06
ASV1180	Fungi	Ascomycota	Sordariomycetes	Glomerellales	Plectosphaerellaceae	Gibellulopsis	Gibellulopsis_nigrescens	Plant pathogen	Pathogen	9.97979846855456e-06
ASV1181	Fungi	Basidiomycota	Tremellomycetes	Tremellales	Tremellaceae	Cryptococcus	unidentified	Unspecified saprotroph	Saprotroph	9.97979846855456e-06
ASV1182	Fungi	Basidiomycota	Tremellomycetes	Tremellales	Bulleraceae	unidentified	unidentified	Unknown	Unknown	9.97979846855456e-06
ASV1183	Fungi	Basidiomycota	Tremellomycetes	Tremellales	Bulleribasidiaceae	Vishniacozyma	Vishniacozyma_victoriae	Unspecified saprotroph	Saprotroph	0.000100705239091778
ASV1184	Fungi	Basidiomycota	Tremellomycetes	Tremellales	Tremellaceae	Sirotrema	Sirotrema_translucens	Mycoparasite	Mycoparasite	9.87899242341765e-06
ASV1185	Fungi	Ascomycota	Sordariomycetes	Glomerellales	Plectosphaerellaceae	Gibellulopsis	Gibellulopsis_nigrescens	Plant pathogen	Pathogen	9.07254406232233e-06
ASV1186	Fungi	unidentified	unidentified	unidentified	unidentified	unidentified	unidentified	Unknown	Unknown	9.87899242341765e-06
ASV1187	Fungi	Basidiomycota	Tremellomycetes	Tremellales	Tremellaceae	Tremella	Tremella_globispora	Mycoparasite	Mycoparasite	9.77818637828073e-06
ASV1188	Fungi	Ascomycota	Leotiomycetes	Helotiales	Helotiales_fam_Incertae_sedis	Cryptocline	unidentified	Plant pathogen	Pathogen	9.77818637828073e-06
ASV1189	Fungi	Ascomycota	Eurotiomycetes	Phaeomoniellales	unidentified	unidentified	unidentified	Unknown	Unknown	9.77818637828073e-06
ASV1190	Fungi	Ascomycota	Dothideomycetes	Capnodiales	Mycosphaerellaceae	Ramularia	Ramularia_acroptili	Plant pathogen	Pathogen	9.77818637828073e-06
ASV1191	Fungi	Ascomycota	Dothideomycetes	unidentified	unidentified	unidentified	unidentified	Unknown	Unknown	9.77818637828073e-06
ASV1192	Fungi	Ascomycota	Dothideomycetes	Capnodiales	Extremaceae	Petrophila	unidentified	Unspecified saprotroph	Saprotroph	9.77818637828073e-06
ASV1193	Fungi	Ascomycota	Sordariomycetes	Xylariales	Amphisphaeriaceae	Seimatosporium	Seimatosporium_quercinum	Plant pathogen	Pathogen	9.77818637828073e-06
ASV1194	Fungi	Ascomycota	Dothideomycetes	Capnodiales	Mycosphaerellaceae	unidentified	unidentified	Unknown	Unknown	9.67738033314382e-06
ASV1195	Fungi	Ascomycota	Dothideomycetes	Pleosporales	Phaeosphaeriaceae	Leptospora	unidentified	Litter saprotroph	Saprotroph	9.67738033314382e-06
ASV1196	Fungi	Ascomycota	Dothideomycetes	unidentified	unidentified	unidentified	unidentified	Unknown	Unknown	9.67738033314382e-06
ASV1197	Fungi	Ascomycota	Leotiomycetes	Erysiphales	Erysiphaceae	unidentified	unidentified	Unknown	Unknown	9.67738033314382e-06
ASV1198	Fungi	Basidiomycota	Tremellomycetes	Tremellales	Sirobasidiaceae	Sirobasidium	unidentified	Unspecified saprotroph	Saprotroph	0.000100705239091778
ASV1199	Fungi	Ascomycota	Dothideomycetes	Capnodiales	Mycosphaerellaceae	Ramularia	Ramularia_hydrangeae-macrophyllae	Plant pathogen	Pathogen	9.07254406232233e-06
ASV1200	Fungi	Ascomycota	Dothideomycetes	Pleosporales	Didymellaceae	Calophoma	Calophoma_rosae	Plant pathogen	Pathogen	9.67738033314382e-06
ASV1201	Fungi	Ascomycota	Eurotiomycetes	Onygenales	Nannizziopsiaceae	Nannizziopsis	Nannizziopsis_arthrosporioides	Animal parasite	Other	9.5765742880069e-06
ASV1202	Fungi	Ascomycota	unidentified	unidentified	unidentified	unidentified	unidentified	Unknown	Unknown	9.5765742880069e-06
ASV1203	Fungi	Ascomycota	Sordariomycetes	Diaporthales	Valsaceae	Cytospora	Cytospora_prunicola	Plant pathogen	Pathogen	9.5765742880069e-06
ASV1204	Fungi	Ascomycota	unidentified	unidentified	unidentified	unidentified	unidentified	Unknown	Unknown	7.45964734013169e-06
ASV1205	Fungi	Ascomycota	Eurotiomycetes	Chaetothyriales	Herpotrichiellaceae	unidentified	unidentified	Unknown	Unknown	9.5765742880069e-06
ASV1206	Fungi	Ascomycota	Dothideomycetes	Pleosporales	Didymellaceae	Calophoma	Calophoma_clematidina	Plant pathogen	Pathogen	9.5765742880069e-06
ASV1207	Fungi	unidentified	unidentified	unidentified	unidentified	unidentified	unidentified	unidentified	Unknown	9.47576824286999e-06
ASV1208	Fungi	Ascomycota	Eurotiomycetes	Phaeomoniellales	unidentified	unidentified	unidentified	Unknown	Unknown	9.47576824286999e-06
ASV1209	Fungi	Ascomycota	Dothideomycetes	unidentified	unidentified	unidentified	unidentified	Unknown	Unknown	9.47576824286999e-06
ASV1210	Fungi	Ascomycota	Lecanoromycetes	Lecanorales	Stereocaulaceae	Lepraria	Lepraria_umbricola	Lichenised	Other	9.47576824286999e-06
ASV1211	Fungi	Basidiomycota	Tremellomycetes	Tremellales	Bulleribasidiaceae	Vishniacozyma	unidentified	Unspecified saprotroph	Saprotroph	9.47576824286999e-06
ASV1212	Fungi	Ascomycota	Dothideomycetes	Pleosporales	unidentified	unidentified	unidentified	Unknown	Unknown	6.45158688876255e-06
ASV1213	Fungi	Ascomycota	Dothideomycetes	Pleosporales	Pleosporales_fam_Incertae_sedis	Pleiochaeta	unidentified	Plant pathogen	Pathogen	9.47576824286999e-06
ASV1214	Fungi	Ascomycota	Sordariomycetes	Hypocreales	unidentified	unidentified	unidentified	Unknown	Unknown	9.47576824286999e-06
ASV1215	Fungi	unidentified	unidentified	unidentified	unidentified	unidentified	unidentified	Unknown	Unknown	9.47576824286999e-06
ASV1216	Fungi	Ascomycota	Leotiomycetes	Helotiales	Dermateaceae	Oculimacula	Oculimacula_yallundae	Plant pathogen	Pathogen	9.37496219773307e-06
ASV1217	Fungi	Ascomycota	Dothideomycetes	Capnodiales	Dissoconiaceae	Ramichloridium	Ramichloridium_pini	Plant pathogen	Pathogen	9.37496219773307e-06
ASV1218	Fungi	Ascomycota	Dothideomycetes	Pleosporales	Pleosporaceae	Pyrenophora	Pyrenophora_tritici-repentis	Plant pathogen	Pathogen	9.37496219773307e-06
ASV1219	Fungi	Ascomycota	Eurotiomycetes	Phaeomoniellales	Phaeomoniellaceae	Xenocylindrosporium	unidentified	Plant pathogen	Pathogen	9.37496219773307e-06
ASV1220	Fungi	Basidiomycota	Tremellomycetes	Tremellales	unidentified	unidentified	unidentified	Unknown	Unknown	9.27415615259616e-06
ASV1221	Fungi	Ascomycota	Dothideomycetes	Dothideomycetes_ord_Incertae_sedis	Dothideomycetes_fam_Incertae_sedis	Neocladophialophora	Neocladophialophora_quercina	Wood saprotroph	Saprotroph	9.27415615259616e-06
ASV1222	Fungi	Ascomycota	Leotiomycetes	Helotiales	Hyaloscyphaceae	Incrucipulum	Incrucipulum_longispineum	Litter saprotroph	Saprotroph	9.27415615259616e-06
ASV1223	Fungi	Ascomycota	Dothideomycetes	Capnodiales	Teratosphaeriaceae	Apenidiella	Apenidiella_foetida	Litter saprotroph	Saprotroph	9.27415615259616e-06
ASV1224	Fungi	Ascomycota	Dothideomycetes	Pleosporales	Pleosporales_fam_Incertae_sedis	Thyrostroma	unidentified	Plant pathogen	Pathogen	9.27415615259616e-06
ASV1225	Fungi	Ascomycota	Leotiomycetes	Helotiales	Sclerotiniaceae	unidentified	unidentified	Unknown	Unknown	9.27415615259616e-06
ASV1226	Fungi	Ascomycota	Leotiomycetes	Helotiales	Helotiaceae	Crocicreas	unidentified	Litter saprotroph	Saprotroph	9.17335010745924e-06
ASV1227	Fungi	Ascomycota	unidentified	unidentified	unidentified	unidentified	unidentified	Unknown	Unknown	9.17335010745924e-06
ASV1228	Fungi	Ascomycota	Sordariomycetes	Xylariales	Diatrypaceae	unidentified	unidentified	Unknown	Unknown	9.17335010745924e-06
ASV1229	Fungi	Ascomycota	Dothideomycetes	Dothideales	Aureobasidiaceae	Aureobasidium	Aureobasidium_pullulans	Sooty mold	Sooty mold	9.17335010745924e-06
ASV1230	Fungi	unidentified	unidentified	unidentified	unidentified	unidentified	unidentified	Unknown	Unknown	9.17335010745924e-06
ASV1231	Fungi	Ascomycota	Dothideomycetes	Capnodiales	Teratosphaeriaceae	Devriesia	Devriesia_pseudoamericana	Plant pathogen	Pathogen	9.07254406232233e-06
ASV1232	Fungi	Ascomycota	Dothideomycetes	Capnodiales	Mycosphaerellaceae	unidentified	unidentified	Unknown	Unknown	9.07254406232233e-06
ASV1233	Fungi	Ascomycota	Leotiomycetes	Rhytismatales	unidentified	unidentified	unidentified	Unknown	Unknown	9.07254406232233e-06
ASV1234	Fungi	Ascomycota	Leotiomycetes	unidentified	unidentified	unidentified	unidentified	Unknown	Unknown	9.07254406232233e-06
ASV1235	Fungi	Ascomycota	Dothideomycetes	Dothideales	Aureobasidiaceae	Aureobasidium	Aureobasidium_pullulans	Sooty mold	Sooty mold	9.07254406232233e-06
ASV1236	Fungi	Ascomycota	Leotiomycetes	Helotiales	Hyaloscyphaceae	Proliferodiscus	Proliferodiscus_tricolor	Wood saprotroph	Saprotroph	9.07254406232233e-06
ASV1237	Fungi	Ascomycota	Eurotiomycetes	Chaetothyriales	Herpotrichiellaceae	unidentified	unidentified	Unknown	Unknown	9.07254406232233e-06
ASV1238	Fungi	Ascomycota	Eurotiomycetes	Chaetothyriales	Chaetothyriales_fam_Incertae_sedis	Sarcinomyces	unidentified	Foliar endophyte	Endophyte	9.07254406232233e-06
ASV1239	Fungi	Ascomycota	Sordariomycetes	Glomerellales	Glomerellaceae	unidentified	unidentified	Unknown	Unknown	0.000100705239091778
ASV1240	Fungi	Ascomycota	Dothideomycetes	Botryosphaeriales	Botryosphaeriaceae	Dothiorella	unidentified	Plant pathogen	Pathogen	8.97173801718541e-06
ASV1241	Fungi	Ascomycota	Eurotiomycetes	Eurotiales	Trichocomaceae	Talaromyces	Talaromyces_radicus	Unspecified saprotroph	Saprotroph	8.97173801718541e-06
ASV1242	Fungi	Ascomycota	Sordariomycetes	Xylariales	Amphisphaeriaceae	Discostroma	Discostroma_tostum	Plant pathogen	Pathogen	8.97173801718541e-06
ASV1243	Fungi	Ascomycota	Dothideomycetes	Pleosporales	Pleosporales_fam_Incertae_sedis	Paraepicoccum	unidentified	Litter saprotroph	Saprotroph	8.97173801718541e-06
ASV1244	Fungi	Ascomycota	Dothideomycetes	Myriangiales	Myriangiales_fam_Incertae_sedis	Phaeosclera	Phaeosclera_dematioides	Litter saprotroph	Saprotroph	8.97173801718541e-06
ASV1245	Fungi	Ascomycota	Dothideomycetes	Capnodiales	Mycosphaerellaceae	Ramularia	Ramularia_digitalis-ambiguae	Plant pathogen	Pathogen	8.97173801718541e-06
ASV1246	Fungi	Ascomycota	Dothideomycetes	Myriangiales	Myriangiales_fam_Incertae_sedis	Endosporium	Endosporium_populi-tremuloides	Litter saprotroph	Saprotroph	8.97173801718541e-06
ASV1247	Fungi	Ascomycota	Dothideomycetes	Venturiales	Venturiaceae	Venturia	Venturia_inaequalis	Plant pathogen	Pathogen	8.97173801718541e-06
ASV1248	Fungi	Ascomycota	Dothideomycetes	Capnodiales	Mycosphaerellaceae	Passalora	unidentified	Plant pathogen	Pathogen	8.97173801718541e-06
ASV1249	Fungi	unidentified	unidentified	unidentified	unidentified	unidentified	unidentified	Unknown	Unknown	1.91531485760138e-06
ASV1250	Fungi	Ascomycota	Dothideomycetes	Tubeufiales	Tubeufiaceae	Chlamydotubeufia	Chlamydotubeufia_khunkornensis	Wood saprotroph	Saprotroph	8.97173801718541e-06
ASV1251	Fungi	Ascomycota	Eurotiomycetes	Chaetothyriales	Trichomeriaceae	unidentified	unidentified	Unknown	Unknown	8.97173801718541e-06
ASV1252	Fungi	Ascomycota	Dothideomycetes	Pleosporales	Phaeosphaeriaceae	Dematiopleospora	Dematiopleospora_salsolae	Litter saprotroph	Saprotroph	8.97173801718541e-06
ASV1253	Fungi	Ascomycota	Eurotiomycetes	Chaetothyriales	Trichomeriaceae	Trichomerium	Trichomerium_dioscoreae	Foliar endophyte	Endophyte	8.97173801718541e-06
ASV1254	Fungi	Ascomycota	Leotiomycetes	Rhytismatales	Rhytismataceae	Lophodermium	unidentified	Plant pathogen	Pathogen	8.8709319720485e-06
ASV1255	Fungi	Ascomycota	unidentified	unidentified	unidentified	unidentified	unidentified	Unknown	Unknown	6.95561711444712e-06
ASV1256	Fungi	Ascomycota	Sordariomycetes	Xylariales	Amphisphaeriaceae	Seimatosporium	Seimatosporium_quercinum	Plant pathogen	Pathogen	8.8709319720485e-06
ASV1257	Fungi	Ascomycota	Sordariomycetes	Xylariales	Amphisphaeriaceae	Seimatosporium	Seimatosporium_quercinum	Plant pathogen	Pathogen	8.8709319720485e-06
ASV1258	Fungi	Ascomycota	Eurotiomycetes	Chaetothyriales	Cyphellophoraceae	Cyphellophora	Cyphellophora_europaea	Litter saprotroph	Saprotroph	8.77012592691159e-06
ASV1259	Fungi	Ascomycota	Eurotiomycetes	Chaetothyriales	Epibryaceae	Epibryon	Epibryon_interlamellare	Plant pathogen	Pathogen	8.77012592691159e-06
ASV1260	Fungi	unidentified	unidentified	unidentified	unidentified	unidentified	unidentified	Unknown	Unknown	8.77012592691159e-06
ASV1261	Fungi	Ascomycota	Dothideomycetes	Capnodiales	Schizothyriaceae	Zygophiala	Zygophiala_cryptogama	Litter saprotroph	Saprotroph	8.77012592691159e-06
ASV1262	Fungi	Ascomycota	Leotiomycetes	unidentified	unidentified	unidentified	unidentified	Unknown	Unknown	8.77012592691159e-06
ASV1263	Fungi	Ascomycota	Dothideomycetes	Capnodiales	unidentified	unidentified	unidentified	Unknown	Unknown	8.77012592691159e-06
ASV1264	Fungi	Ascomycota	Dothideomycetes	Capnodiales	Mycosphaerellaceae	Ramularia	Ramularia_citricola	Plant pathogen	Pathogen	8.77012592691159e-06
ASV1265	Fungi	Ascomycota	Eurotiomycetes	Phaeomoniellales	Phaeomoniellaceae	Phaeomoniella	unidentified	Plant pathogen	Pathogen	8.77012592691159e-06
ASV1266	Fungi	Ascomycota	Sordariomycetes	Hypocreales	Nectriaceae	Nectria	Nectria_cinnabarina	Plant pathogen	Pathogen	8.77012592691159e-06
ASV1267	Fungi	Ascomycota	Dothideomycetes	Pleosporales	Phaeosphaeriaceae	Neosetophoma	Neosetophoma_rosae	Litter saprotroph	Saprotroph	7.15722920472095e-06
ASV1268	Fungi	Ascomycota	Dothideomycetes	Pleosporales	Phaeosphaeriaceae	Septoriella	Septoriella_hirta	Litter saprotroph	Saprotroph	8.66931988177467e-06
ASV1269	Fungi	unidentified	unidentified	unidentified	unidentified	unidentified	unidentified	Unknown	Unknown	8.66931988177467e-06
ASV1270	Fungi	Ascomycota	Eurotiomycetes	Chaetothyriales	Chaetothyriales_fam_Incertae_sedis	Sarcinomyces	unidentified	Foliar endophyte	Endophyte	8.66931988177467e-06
ASV1271	Fungi	Ascomycota	Pezizomycetes	Pezizales	Sarcoscyphaceae	Desmazierella	Desmazierella_acicola	Litter saprotroph	Saprotroph	8.66931988177467e-06
ASV1272	Fungi	Ascomycota	Dothideomycetes	Pleosporales	Didymellaceae	Calophoma	Calophoma_rosae	Plant pathogen	Pathogen	8.66931988177467e-06
ASV1273	Fungi	Ascomycota	Dothideomycetes	Pleosporales	Didymellaceae	Epicoccum	Epicoccum_pimprinum	Plant pathogen	Pathogen	8.66931988177467e-06
ASV1274	Fungi	Ascomycota	Sordariomycetes	Xylariales	Diatrypaceae	Eutypa	Eutypa_maura	Plant pathogen	Pathogen	8.66931988177467e-06
ASV1275	Fungi	Ascomycota	Eurotiomycetes	Chaetothyriales	Herpotrichiellaceae	Rhinocladiella	unidentified	Soil saprotroph	Saprotroph	8.66931988177467e-06
ASV1276	Fungi	Basidiomycota	Tremellomycetes	Tremellales	unidentified	unidentified	unidentified	Unknown	Unknown	8.66931988177467e-06
ASV1277	Fungi	Ascomycota	Lecanoromycetes	Lecanorales	Ramalinaceae	Bacidina	Bacidina_mendax	Wood saprotroph	Saprotroph	8.66931988177467e-06
ASV1278	Fungi	Ascomycota	Dothideomycetes	Pleosporales	Phaeosphaeriaceae	Phaeosphaeria	Phaeosphaeria_triglochinicola	Litter saprotroph	Saprotroph	8.66931988177467e-06
ASV1279	Fungi	Ascomycota	Dothideomycetes	Dothideales	Dothioraceae	Dothiora	Dothiora_prunorum	Unspecified saprotroph	Saprotroph	8.66931988177467e-06
ASV1280	Fungi	Ascomycota	Eurotiomycetes	Eurotiales	Aspergillaceae	Penicillium	Penicillium_neocrassum	Unspecified saprotroph	Saprotroph	0.000100705239091778
ASV1281	Fungi	Ascomycota	Eurotiomycetes	Chaetothyriales	Chaetothyriaceae	Vonarxia	Vonarxia_vagans	Litter saprotroph	Saprotroph	8.56851383663776e-06
ASV1282	Fungi	Ascomycota	Dothideomycetes	Dothideales	Aureobasidiaceae	Aureobasidium	Aureobasidium_pullulans	Sooty mold	Sooty mold	8.56851383663776e-06
ASV1283	Fungi	Basidiomycota	Tremellomycetes	Tremellales	Rhynchogastremataceae	Papiliotrema	Papiliotrema_frias	Mycoparasite	Mycoparasite	8.56851383663776e-06
ASV1284	Fungi	Ascomycota	Lecanoromycetes	unidentified	unidentified	unidentified	unidentified	Unknown	Unknown	8.56851383663776e-06
ASV1285	Fungi	Ascomycota	Dothideomycetes	Pleosporales	Coniothyriaceae	Coniothyrium	Coniothyrium_dolichi	Plant pathogen	Pathogen	8.56851383663776e-06
ASV1286	Fungi	Ascomycota	Dothideomycetes	Capnodiales	Schizothyriaceae	Zygophiala	Zygophiala_montenegroensis	Litter saprotroph	Saprotroph	8.56851383663776e-06
ASV1287	Fungi	unidentified	unidentified	unidentified	unidentified	unidentified	unidentified	Unknown	Unknown	8.56851383663776e-06
ASV1288	Fungi	Ascomycota	Eurotiomycetes	Chaetothyriales	Herpotrichiellaceae	Rhinocladiella	unidentified	Soil saprotroph	Saprotroph	8.56851383663776e-06
ASV1289	Fungi	Basidiomycota	Tremellomycetes	Tremellales	Bulleribasidiaceae	Vishniacozyma	unidentified	Unspecified saprotroph	Saprotroph	8.46770779150084e-06
ASV1290	Fungi	Ascomycota	Leotiomycetes	Erysiphales	Erysiphaceae	Blumeria	Blumeria_graminis	Plant pathogen	Pathogen	8.46770779150084e-06
ASV1291	Fungi	Ascomycota	Dothideomycetes	Capnodiales	Teratosphaeriaceae	Devriesia	Devriesia_tardicrescens	Plant pathogen	Pathogen	8.46770779150084e-06
ASV1292	Fungi	Ascomycota	Lecanoromycetes	Lecanorales	Ramalinaceae	Lecania	Lecania_naegelii	Lichenised	Other	8.46770779150084e-06
ASV1293	Fungi	unidentified	unidentified	unidentified	unidentified	unidentified	unidentified	Unknown	Unknown	8.46770779150084e-06
ASV1294	Fungi	Ascomycota	Dothideomycetes	Pleosporales	Pleosporaceae	Pyrenophora	Pyrenophora_dictyoides	Plant pathogen	Pathogen	8.46770779150084e-06
ASV1295	Fungi	Ascomycota	Eurotiomycetes	Phaeomoniellales	Phaeomoniellaceae	Phaeomoniella	Phaeomoniella_pinifoliorum	Plant pathogen	Pathogen	8.46770779150084e-06
ASV1296	Fungi	Ascomycota	Dothideomycetes	Pleosporales	unidentified	unidentified	unidentified	Unknown	Unknown	8.46770779150084e-06
ASV1297	Fungi	Ascomycota	Archaeorhizomycetes	Archaeorhizomycetales	Archaeorhizomycetaceae	Archaeorhizomyces	unidentified	Soil saprotroph	Saprotroph	8.46770779150084e-06
ASV1298	Fungi	Ascomycota	Dothideomycetes	Pleosporales	Pleosporaceae	Stemphylium	Stemphylium_ixeridis	Plant pathogen	Pathogen	8.46770779150084e-06
ASV1299	Fungi	Ascomycota	Dothideomycetes	Pleosporales	Phaeosphaeriaceae	unidentified	unidentified	Unknown	Unknown	8.46770779150084e-06
ASV1300	Fungi	Basidiomycota	Tremellomycetes	Tremellales	Bulleribasidiaceae	Vishniacozyma	Vishniacozyma_victoriae	Unspecified saprotroph	Saprotroph	8.46770779150084e-06
ASV1301	Fungi	Ascomycota	Dothideomycetes	Capnodiales	Capnodiales_fam_Incertae_sedis	Microcyclospora	unidentified	Unspecified saprotroph	Saprotroph	8.36690174636393e-06
ASV1302	Fungi	Basidiomycota	Tremellomycetes	Tremellales	unidentified	unidentified	unidentified	Unknown	Unknown	8.36690174636393e-06
ASV1303	Fungi	Basidiomycota	Tremellomycetes	Tremellales	Bulleribasidiaceae	Vishniacozyma	Vishniacozyma_carnescens	Unspecified saprotroph	Saprotroph	8.36690174636393e-06
ASV1304	Fungi	Ascomycota	Dothideomycetes	Pleosporales	unidentified	unidentified	unidentified	Unknown	Unknown	8.36690174636393e-06
ASV1305	Fungi	Ascomycota	Lecanoromycetes	Acarosporales	unidentified	unidentified	unidentified	Unknown	Unknown	4.83869016657191e-06
ASV1306	Fungi	Ascomycota	Eurotiomycetes	Onygenales	Onygenales_fam_Incertae_sedis	Zeloasperisporium	unidentified	Plant pathogen	Pathogen	8.36690174636393e-06
ASV1307	Fungi	Ascomycota	Dothideomycetes	Pleosporales	Periconiaceae	Periconia	Periconia_pseudodigitata	Plant pathogen	Pathogen	8.26609570122701e-06
ASV1308	Fungi	Ascomycota	Dothideomycetes	Capnodiales	Dissoconiaceae	Pseudoveronaea	Pseudoveronaea_obclavata	Litter saprotroph	Saprotroph	3.93143576033968e-06
ASV1309	Fungi	Ascomycota	Dothideomycetes	Pleosporales	unidentified	unidentified	unidentified	Unknown	Unknown	8.26609570122701e-06
ASV1310	Fungi	Ascomycota	Dothideomycetes	Pleosporales	Pleosporales_fam_Incertae_sedis	Thyrostroma	unidentified	Plant pathogen	Pathogen	8.26609570122701e-06
ASV1311	Fungi	Ascomycota	Sordariomycetes	Diaporthales	Gnomoniaceae	Cryptodiaporthe	Cryptodiaporthe_galericulata	Plant pathogen	Pathogen	8.26609570122701e-06
ASV1312	Fungi	Ascomycota	Lecanoromycetes	Ostropales	Stictidaceae	Stictis	Stictis_populorum	Lichenised	Other	8.26609570122701e-06
ASV1313	Fungi	Basidiomycota	Tremellomycetes	Tremellales	Sirobasidiaceae	Sirobasidium	unidentified	Unspecified saprotroph	Saprotroph	8.26609570122701e-06
ASV1314	Fungi	unidentified	unidentified	unidentified	unidentified	unidentified	unidentified	Unknown	Unknown	8.1652896560901e-06
ASV1315	Fungi	Ascomycota	Dothideomycetes	unidentified	unidentified	unidentified	unidentified	Unknown	Unknown	8.1652896560901e-06
ASV1316	Fungi	Ascomycota	Dothideomycetes	Capnodiales	Teratosphaeriaceae	Bryochiton	Bryochiton_monascus	Plant pathogen	Pathogen	8.1652896560901e-06
ASV1317	Fungi	Ascomycota	Dothideomycetes	Capnodiales	Extremaceae	Extremus	Extremus_adstrictus	Unspecified saprotroph	Saprotroph	8.1652896560901e-06
ASV1318	Fungi	Basidiomycota	Tremellomycetes	Tremellales	Tremellaceae	Bulleromyces	Bulleromyces_albus	Unspecified saprotroph	Saprotroph	8.1652896560901e-06
ASV1319	Fungi	Ascomycota	Eurotiomycetes	Chaetothyriales	Herpotrichiellaceae	unidentified	unidentified	Unknown	Unknown	8.1652896560901e-06
ASV1320	Fungi	Ascomycota	Dothideomycetes	Pleosporales	Phaeosphaeriaceae	unidentified	unidentified	Unknown	Unknown	6.55239293389946e-06
ASV1321	Fungi	Ascomycota	Dothideomycetes	Capnodiales	Mycosphaerellaceae	Microcyclosporella	Microcyclosporella_mali	Plant pathogen	Pathogen	8.1652896560901e-06
ASV1322	Fungi	Ascomycota	unidentified	unidentified	unidentified	unidentified	unidentified	Unknown	Unknown	8.1652896560901e-06
ASV1323	Fungi	Ascomycota	Dothideomycetes	Dothideales	Dothioraceae	Hormonema	Hormonema_macrosporum	Unspecified saprotroph	Saprotroph	8.1652896560901e-06
ASV1324	Fungi	Ascomycota	Dothideomycetes	Pleosporales	Didymellaceae	Didymella	Didymella_applanata	Plant pathogen	Pathogen	8.1652896560901e-06
ASV1325	Fungi	Ascomycota	Dothideomycetes	Capnodiales	Mycosphaerellaceae	Ramularia	Ramularia_stellenboschensis	Plant pathogen	Pathogen	8.06448361095318e-06
ASV1326	Fungi	Ascomycota	Leotiomycetes	Helotiales	Helotiaceae	Encoeliopsis	Encoeliopsis_rhododendri	Litter saprotroph	Saprotroph	8.06448361095318e-06
ASV1327	Fungi	Ascomycota	Dothideomycetes	Capnodiales	Mycosphaerellaceae	unidentified	unidentified	Unknown	Unknown	8.06448361095318e-06
ASV1328	Fungi	Ascomycota	Dothideomycetes	Venturiales	Sympoventuriaceae	unidentified	unidentified	Unknown	Unknown	8.06448361095318e-06
ASV1329	Fungi	Ascomycota	Dothideomycetes	Pleosporales	Melanommataceae	Melanodiplodia	Melanodiplodia_tianschanica	Wood saprotroph	Saprotroph	8.06448361095318e-06
ASV1330	Fungi	Ascomycota	Dothideomycetes	Dothideales	Aureobasidiaceae	Aureobasidium	Aureobasidium_pullulans	Sooty mold	Sooty mold	8.06448361095318e-06
ASV1331	Fungi	unidentified	unidentified	unidentified	unidentified	unidentified	unidentified	Unknown	Unknown	8.06448361095318e-06
ASV1332	Fungi	Ascomycota	Dothideomycetes	Pleosporales	Phaeosphaeriaceae	Septoriella	Septoriella_hirta	Litter saprotroph	Saprotroph	8.06448361095318e-06
ASV1333	Fungi	unidentified	unidentified	unidentified	unidentified	unidentified	unidentified	unidentified	Unknown	8.06448361095318e-06
ASV1334	Fungi	Ascomycota	Eurotiomycetes	Phaeomoniellales	Phaeomoniellaceae	unidentified	unidentified	Unknown	Unknown	8.06448361095318e-06
ASV1335	Fungi	Ascomycota	Dothideomycetes	Pleosporales	Amorosiaceae	Angustimassarina	Angustimassarina_acerina	Mycoparasite	Mycoparasite	7.96367756581627e-06
ASV1336	Fungi	Ascomycota	Leotiomycetes	Helotiales	unidentified	unidentified	unidentified	Unknown	Unknown	7.96367756581627e-06
ASV1337	Fungi	unidentified	unidentified	unidentified	unidentified	unidentified	unidentified	Unknown	Unknown	7.96367756581627e-06
ASV1338	Fungi	Ascomycota	Dothideomycetes	Pleosporales	Phaeosphaeriaceae	Acericola	Acericola_italica	Wood saprotroph	Saprotroph	7.96367756581627e-06
ASV1339	Fungi	Ascomycota	Leotiomycetes	Helotiales	unidentified	unidentified	unidentified	Unknown	Unknown	7.86287152067935e-06
ASV1340	Fungi	Ascomycota	Leotiomycetes	Helotiales	Helotiales_fam_Incertae_sedis	Cryptocline	unidentified	Plant pathogen	Pathogen	7.86287152067935e-06
ASV1341	Fungi	unidentified	unidentified	unidentified	unidentified	unidentified	unidentified	Unknown	Unknown	7.86287152067935e-06
ASV1342	Fungi	Ascomycota	Eurotiomycetes	Chaetothyriales	unidentified	unidentified	unidentified	Unknown	Unknown	7.86287152067935e-06
ASV1343	Fungi	Basidiomycota	Tremellomycetes	Tremellales	Bulleribasidiaceae	Dioszegia	Dioszegia_buhagiarii	Litter saprotroph	Saprotroph	7.86287152067935e-06
ASV1344	Fungi	Ascomycota	Dothideomycetes	Capnodiales	Capnodiales_fam_Incertae_sedis	Phaeotheca	Phaeotheca_shathenatiana	Plant pathogen	Pathogen	7.86287152067935e-06
ASV1345	Fungi	Ascomycota	Dothideomycetes	Dothideales	Dothideaceae	Dothidea	Dothidea_sambuci	Litter saprotroph	Saprotroph	7.76206547554244e-06
ASV1346	Fungi	Ascomycota	Dothideomycetes	Dothideales	Aureobasidiaceae	Aureobasidium	Aureobasidium_pullulans	Sooty mold	Sooty mold	7.76206547554244e-06
ASV1347	Fungi	Ascomycota	Eurotiomycetes	Chaetothyriales	unidentified	unidentified	unidentified	Unknown	Unknown	6.8548110693102e-06
ASV1348	Fungi	Ascomycota	Dothideomycetes	Capnodiales	Neodevriesiaceae	unidentified	unidentified	Unknown	Unknown	7.76206547554244e-06
ASV1349	Fungi	Ascomycota	unidentified	unidentified	unidentified	unidentified	unidentified	Unknown	Unknown	7.66125943040552e-06
ASV1350	Fungi	Ascomycota	Dothideomycetes	Dothideales	Aureobasidiaceae	Aureobasidium	Aureobasidium_pullulans	Sooty mold	Sooty mold	7.66125943040552e-06
ASV1351	Fungi	Ascomycota	unidentified	unidentified	unidentified	unidentified	unidentified	Unknown	Unknown	7.66125943040552e-06
ASV1352	Fungi	Ascomycota	Leotiomycetes	Erysiphales	Erysiphaceae	Erysiphe	unidentified	Plant pathogen	Pathogen	7.66125943040552e-06
ASV1353	Fungi	Ascomycota	Leotiomycetes	Helotiales	Dermateaceae	Naevala	Naevala_perexigua	Unspecified saprotroph	Saprotroph	0.000100705239091778
ASV1354	Fungi	Ascomycota	Eurotiomycetes	Chaetothyriales	Trichomeriaceae	Knufia	Knufia_cryptophialidica	Soil saprotroph	Saprotroph	7.66125943040552e-06
ASV1355	Fungi	unidentified	unidentified	unidentified	unidentified	unidentified	unidentified	Unknown	Unknown	7.66125943040552e-06
ASV1356	Fungi	Basidiomycota	Tremellomycetes	Tremellales	Bulleraceae	Fonsecazyma	unidentified	Unspecified saprotroph	Saprotroph	7.66125943040552e-06
ASV1357	Fungi	Ascomycota	Dothideomycetes	Capnodiales	Teratosphaeriaceae	unidentified	unidentified	Unknown	Unknown	0.000100705239091778
ASV1358	Fungi	Ascomycota	Dothideomycetes	Pleosporales	Leptosphaeriaceae	Ampelomyces	Ampelomyces_quisqualis	Plant pathogen	Pathogen	7.66125943040552e-06
ASV1359	Fungi	unidentified	unidentified	unidentified	unidentified	unidentified	unidentified	Unknown	Unknown	7.56045338526861e-06
ASV1360	Fungi	Ascomycota	Dothideomycetes	Pleosporales	Phaeosphaeriaceae	Acericola	Acericola_italica	Wood saprotroph	Saprotroph	7.56045338526861e-06
ASV1361	Fungi	Ascomycota	Dothideomycetes	Capnodiales	Neodevriesiaceae	Neodevriesia	Neodevriesia_capensis	Plant pathogen	Pathogen	7.56045338526861e-06
ASV1362	Fungi	Ascomycota	Orbiliomycetes	Orbiliales	unidentified	unidentified	unidentified	Unknown	Unknown	6.75400502417329e-06
ASV1363	Fungi	Ascomycota	Dothideomycetes	Pleosporales	Melanommataceae	Melanodiplodia	Melanodiplodia_tianschanica	Wood saprotroph	Saprotroph	7.56045338526861e-06
ASV1364	Fungi	Ascomycota	Leotiomycetes	unidentified	unidentified	unidentified	unidentified	Unknown	Unknown	7.56045338526861e-06
ASV1365	Fungi	unidentified	unidentified	unidentified	unidentified	unidentified	unidentified	Unknown	Unknown	7.56045338526861e-06
ASV1366	Fungi	Ascomycota	Leotiomycetes	Helotiales	Helotiaceae	Hymenoscyphus	Hymenoscyphus_menthae	Litter saprotroph	Saprotroph	7.45964734013169e-06
ASV1367	Fungi	Ascomycota	Sordariomycetes	Diaporthales	Valsaceae	unidentified	unidentified	Unknown	Unknown	7.45964734013169e-06
ASV1368	Fungi	Ascomycota	Dothideomycetes	Dothideales	unidentified	unidentified	unidentified	Unknown	Unknown	7.45964734013169e-06
ASV1369	Fungi	Ascomycota	Dothideomycetes	Pleosporales	Melanommataceae	Alpinaria	unidentified	Plant pathogen	Pathogen	7.45964734013169e-06
ASV1370	Fungi	Ascomycota	Dothideomycetes	Pleosporales	unidentified	unidentified	unidentified	Unknown	Unknown	5.64513852766723e-06
ASV1371	Fungi	Ascomycota	Lecanoromycetes	Lecanorales	Ramalinaceae	Lecania	Lecania_cyrtella	Lichenised	Other	7.45964734013169e-06
ASV1372	Fungi	unidentified	unidentified	unidentified	unidentified	unidentified	unidentified	Unknown	Unknown	7.45964734013169e-06
ASV1373	Fungi	Ascomycota	Eurotiomycetes	Onygenales	Onygenales_fam_Incertae_sedis	Zeloasperisporium	Zeloasperisporium_eucalyptorum	Plant pathogen	Pathogen	7.45964734013169e-06
ASV1374	Fungi	Ascomycota	Dothideomycetes	unidentified	unidentified	unidentified	unidentified	Unknown	Unknown	5.54433248253031e-06
ASV1375	Fungi	Ascomycota	Leotiomycetes	Helotiales	unidentified	unidentified	unidentified	Unknown	Unknown	7.35884129499478e-06
ASV1376	Fungi	Ascomycota	Sordariomycetes	Hypocreales	Nectriaceae	Microcera	Microcera_rubra	Animal parasite	Other	7.35884129499478e-06
ASV1377	Fungi	Ascomycota	Dothideomycetes	Dothideales	Aureobasidiaceae	Aureobasidium	Aureobasidium_pullulans	Sooty mold	Sooty mold	7.35884129499478e-06
ASV1378	Fungi	Ascomycota	Orbiliomycetes	Orbiliales	unidentified	unidentified	unidentified	Unknown	Unknown	7.35884129499478e-06
ASV1379	Fungi	Ascomycota	Sordariomycetes	Diaporthales	Valsaceae	Cytospora	unidentified	Plant pathogen	Pathogen	7.35884129499478e-06
ASV1380	Fungi	Ascomycota	Sordariomycetes	unidentified	unidentified	unidentified	unidentified	Unknown	Unknown	7.35884129499478e-06
ASV1381	Fungi	Ascomycota	Leotiomycetes	Helotiales	unidentified	unidentified	unidentified	Unknown	Unknown	7.25803524985786e-06
ASV1382	Fungi	Ascomycota	Dothideomycetes	Pleosporales	Pseudolophiotremataceae	Pseudolophiotrema	Pseudolophiotrema_elymicola	Litter saprotroph	Saprotroph	7.25803524985786e-06
ASV1383	Fungi	Ascomycota	Dothideomycetes	Capnodiales	Teratosphaeriaceae	Neocatenulostroma	unidentified	Plant pathogen	Pathogen	7.25803524985786e-06
ASV1384	Fungi	Ascomycota	Eurotiomycetes	Chaetothyriales	Chaetothyriaceae	Ceramothyrium	Ceramothyrium_carniolicum	Litter saprotroph	Saprotroph	7.25803524985786e-06
ASV1385	Fungi	Ascomycota	Dothideomycetes	Capnodiales	Capnodiales_fam_Incertae_sedis	Microcyclospora	unidentified	Unspecified saprotroph	Saprotroph	7.25803524985786e-06
ASV1386	Fungi	Basidiomycota	Tremellomycetes	Tremellales	Bulleribasidiaceae	Vishniacozyma	Vishniacozyma_victoriae	Unspecified saprotroph	Saprotroph	7.25803524985786e-06
ASV1387	Fungi	Ascomycota	Dothideomycetes	Capnodiales	Extremaceae	Petrophila	unidentified	Unspecified saprotroph	Saprotroph	7.15722920472095e-06
ASV1388	Fungi	Ascomycota	Dothideomycetes	Dothideales	Dothideaceae	Endoconidioma	Endoconidioma_populi	Unspecified saprotroph	Saprotroph	7.15722920472095e-06
ASV1389	Fungi	Ascomycota	Dothideomycetes	Pleosporales	Phaeosphaeriaceae	Septoriella	Septoriella_hirta	Litter saprotroph	Saprotroph	7.15722920472095e-06
ASV1390	Fungi	Ascomycota	Sordariomycetes	Togniniales	Togniniaceae	Phaeoacremonium	Phaeoacremonium_griseo-olivaceum	Plant pathogen	Pathogen	7.15722920472095e-06
ASV1391	Fungi	Ascomycota	Lecanoromycetes	Ostropales	Stictidaceae	Stictis	Stictis_populorum	Lichenised	Other	7.15722920472095e-06
ASV1392	Fungi	Ascomycota	Dothideomycetes	Capnodiales	unidentified	unidentified	unidentified	Unknown	Unknown	7.15722920472095e-06
ASV1393	Fungi	Ascomycota	Leotiomycetes	Helotiales	unidentified	unidentified	unidentified	Unknown	Unknown	7.15722920472095e-06
ASV1394	Fungi	Ascomycota	Dothideomycetes	Capnodiales	Mycosphaerellaceae	Mycosphaerella	Mycosphaerella_medusae	Plant pathogen	Pathogen	7.05642315958403e-06
ASV1395	Fungi	Ascomycota	Dothideomycetes	Dothideomycetes_ord_Incertae_sedis	Eremomycetaceae	Arthrographis	Arthrographis_lignicola	Unspecified saprotroph	Saprotroph	6.55239293389946e-06
ASV1396	Fungi	Ascomycota	Dothideomycetes	Capnodiales	Neodevriesiaceae	Neodevriesia	Neodevriesia_capensis	Plant pathogen	Pathogen	7.05642315958403e-06
ASV1397	Fungi	Basidiomycota	Tremellomycetes	Tremellales	Bulleribasidiaceae	Vishniacozyma	unidentified	Unspecified saprotroph	Saprotroph	7.05642315958403e-06
ASV1398	Fungi	Basidiomycota	Tremellomycetes	Tremellales	Tremellaceae	unidentified	unidentified	Unknown	Unknown	7.05642315958403e-06
ASV1399	Fungi	Ascomycota	Dothideomycetes	Pleosporales	Pleosporaceae	Bipolaris	Bipolaris_brizae	Plant pathogen	Pathogen	7.05642315958403e-06
ASV1400	Fungi	Ascomycota	Sordariomycetes	Diaporthales	Gnomoniaceae	Plagiostoma	Plagiostoma_dilatatum	Wood saprotroph	Saprotroph	7.05642315958403e-06
ASV1401	Fungi	Ascomycota	Dothideomycetes	Dothideales	unidentified	unidentified	unidentified	Unknown	Unknown	7.05642315958403e-06
ASV1402	Fungi	Ascomycota	Dothideomycetes	Botryosphaeriales	Botryosphaeriaceae	Lasiodiplodia	Lasiodiplodia_pseudotheobromae	Plant pathogen	Pathogen	0.000100705239091778
ASV1403	Fungi	Ascomycota	Dothideomycetes	Mytilinidiales	Mytilinidiaceae	Lophium	Lophium_arboricola	Litter saprotroph	Saprotroph	6.95561711444712e-06
ASV1404	Fungi	Basidiomycota	Tremellomycetes	Tremellales	Bulleribasidiaceae	Dioszegia	Dioszegia_changbaiensis	Litter saprotroph	Saprotroph	6.95561711444712e-06
ASV1405	Fungi	Basidiomycota	Tremellomycetes	Filobasidiales	Filobasidiaceae	Filobasidium	Filobasidium_wieringae	Unspecified saprotroph	Saprotroph	6.95561711444712e-06
ASV1406	Fungi	Ascomycota	Dothideomycetes	Capnodiales	Teratosphaeriaceae	Friedmanniomyces	unidentified	Litter saprotroph	Saprotroph	6.95561711444712e-06
ASV1407	Fungi	Ascomycota	Dothideomycetes	unidentified	unidentified	unidentified	unidentified	Unknown	Unknown	6.95561711444712e-06
ASV1408	Fungi	Basidiomycota	Tremellomycetes	Tremellales	Tremellaceae	unidentified	unidentified	Unknown	Unknown	6.95561711444712e-06
ASV1409	Fungi	unidentified	unidentified	unidentified	unidentified	unidentified	unidentified	unidentified	Unknown	6.95561711444712e-06
ASV1410	Fungi	unidentified	unidentified	unidentified	unidentified	unidentified	unidentified	unidentified	Unknown	6.95561711444712e-06
ASV1411	Fungi	Ascomycota	Dothideomycetes	Pleosporales	Didymosphaeriaceae	Paraphaeosphaeria	Paraphaeosphaeria_michotii	Wood saprotroph	Saprotroph	6.95561711444712e-06
ASV1412	Fungi	Ascomycota	Dothideomycetes	Botryosphaeriales	unidentified	unidentified	unidentified	Unknown	Unknown	6.95561711444712e-06
ASV1413	Fungi	Ascomycota	Leotiomycetes	Helotiales	Dermateaceae	Naevala	Naevala_perexigua	Unspecified saprotroph	Saprotroph	6.95561711444712e-06
ASV1414	Fungi	Ascomycota	Leotiomycetes	Helotiales	Sclerotiniaceae	Ciborinia	unidentified	Plant pathogen	Pathogen	6.95561711444712e-06
ASV1415	Fungi	Ascomycota	Dothideomycetes	Pleosporales	unidentified	unidentified	unidentified	Unknown	Unknown	6.95561711444712e-06
ASV1416	Fungi	Ascomycota	Sordariomycetes	Calosphaeriales	Calosphaeriaceae	Jattaea	Jattaea_discreta	Unspecified saprotroph	Saprotroph	6.8548110693102e-06
ASV1417	Fungi	Ascomycota	Dothideomycetes	unidentified	unidentified	unidentified	unidentified	Unknown	Unknown	6.8548110693102e-06
ASV1418	Fungi	unidentified	unidentified	unidentified	unidentified	unidentified	unidentified	Unknown	Unknown	6.8548110693102e-06
ASV1419	Fungi	Ascomycota	Sordariomycetes	Xylariales	Xylariales_fam_Incertae_sedis	Liberomyces	Liberomyces_macrosporus	Foliar endophyte	Endophyte	6.75400502417329e-06
ASV1420	Fungi	Ascomycota	Sordariomycetes	Sordariales	Sordariales_fam_Incertae_sedis	Rhodoveronaea	Rhodoveronaea_varioseptata	Unspecified saprotroph	Saprotroph	6.8548110693102e-06
ASV1421	Fungi	Ascomycota	Dothideomycetes	Pleosporales	Phaeosphaeriaceae	Septoriella	Septoriella_hirta	Litter saprotroph	Saprotroph	6.8548110693102e-06
ASV1422	Fungi	unidentified	unidentified	unidentified	unidentified	unidentified	unidentified	Unknown	Unknown	6.8548110693102e-06
ASV1423	Fungi	unidentified	unidentified	unidentified	unidentified	unidentified	unidentified	unidentified	Unknown	6.8548110693102e-06
ASV1424	Fungi	Ascomycota	Dothideomycetes	Pleosporales	Didymellaceae	Calophoma	Calophoma_rosae	Plant pathogen	Pathogen	6.8548110693102e-06
ASV1425	Fungi	Ascomycota	Sordariomycetes	Hypocreales	Nectriaceae	Microcera	Microcera_rubra	Animal parasite	Other	6.75400502417329e-06
ASV1426	Fungi	Basidiomycota	Tremellomycetes	Tremellales	Bulleraceae	Genolevuria	Genolevuria_armeniaca	Unspecified saprotroph	Saprotroph	6.75400502417329e-06
ASV1427	Fungi	Ascomycota	Dothideomycetes	Pleosporales	Phaeosphaeriaceae	Pseudophaeosphaeria	Pseudophaeosphaeria_rubi	Litter saprotroph	Saprotroph	6.75400502417329e-06
ASV1428	Fungi	Ascomycota	Eurotiomycetes	Chaetothyriales	unidentified	unidentified	unidentified	Unknown	Unknown	6.75400502417329e-06
ASV1429	Fungi	Ascomycota	unidentified	unidentified	unidentified	unidentified	unidentified	Unknown	Unknown	6.75400502417329e-06
ASV1430	Fungi	Ascomycota	Leotiomycetes	Helotiales	Helotiaceae	Crocicreas	unidentified	Litter saprotroph	Saprotroph	6.75400502417329e-06
ASV1431	Fungi	Ascomycota	Dothideomycetes	Pleosporales	Melanommataceae	Herpotrichia	unidentified	Plant pathogen	Pathogen	4.43546598602425e-06
ASV1432	Fungi	Ascomycota	Dothideomycetes	Dothideales	Dothioraceae	Hormonema	Hormonema_macrosporum	Unspecified saprotroph	Saprotroph	6.75400502417329e-06
ASV1433	Fungi	Ascomycota	Dothideomycetes	Pleosporales	Amorosiaceae	Angustimassarina	Angustimassarina_acerina	Mycoparasite	Mycoparasite	6.65319897903637e-06
ASV1434	Fungi	Ascomycota	Eurotiomycetes	Phaeomoniellales	Phaeomoniellaceae	Xenocylindrosporium	unidentified	Plant pathogen	Pathogen	6.65319897903637e-06
ASV1435	Fungi	Ascomycota	Leotiomycetes	Rhytismatales	Rhytismataceae	unidentified	unidentified	Unknown	Unknown	6.65319897903637e-06
ASV1436	Fungi	Basidiomycota	Tremellomycetes	Tremellales	unidentified	unidentified	unidentified	Unknown	Unknown	6.24997479848872e-06
ASV1437	Fungi	Ascomycota	Sordariomycetes	Hypocreales	Bionectriaceae	unidentified	unidentified	Unknown	Unknown	6.65319897903637e-06
ASV1438	Fungi	Ascomycota	Lecanoromycetes	Umbilicariales	Umbilicariaceae	Umbilicaria	Umbilicaria_cinerascens	Lichenised	Other	6.65319897903637e-06
ASV1439	Fungi	Ascomycota	Dothideomycetes	Pleosporales	Didymosphaeriaceae	Paraconiothyrium	unidentified	Wood saprotroph	Saprotroph	6.65319897903637e-06
ASV1440	Fungi	unidentified	unidentified	unidentified	unidentified	unidentified	unidentified	Unknown	Unknown	6.65319897903637e-06
ASV1441	Fungi	Ascomycota	Sordariomycetes	Coniochaetales	Coniochaetaceae	Coniochaeta	unidentified	Unspecified saprotroph	Saprotroph	6.65319897903637e-06
ASV1442	Fungi	Ascomycota	Dothideomycetes	Capnodiales	Mycosphaerellaceae	Mycocentrospora	unidentified	Plant pathogen	Pathogen	6.65319897903637e-06
ASV1443	Fungi	Ascomycota	Dothideomycetes	Dothideales	Aureobasidiaceae	Aureobasidium	Aureobasidium_pullulans	Sooty mold	Sooty mold	6.65319897903637e-06
ASV1444	Fungi	Ascomycota	Dothideomycetes	Capnodiales	Capnodiales_fam_Incertae_sedis	Microcyclospora	unidentified	Unspecified saprotroph	Saprotroph	6.65319897903637e-06
ASV1445	Fungi	Ascomycota	Orbiliomycetes	Orbiliales	unidentified	unidentified	unidentified	Unknown	Unknown	6.65319897903637e-06
ASV1446	Fungi	Ascomycota	unidentified	unidentified	unidentified	unidentified	unidentified	Unknown	Unknown	6.55239293389946e-06
ASV1447	Fungi	Ascomycota	Dothideomycetes	Pleosporales	Phaeosphaeriaceae	Leptospora	unidentified	Litter saprotroph	Saprotroph	6.55239293389946e-06
ASV1448	Fungi	Ascomycota	Pezizomycetes	Pezizales	Sarcosomataceae	Pseudoplectania	Pseudoplectania_nigrella	Litter saprotroph	Saprotroph	6.55239293389946e-06
ASV1449	Fungi	Ascomycota	Dothideomycetes	Dothideales	Dothioraceae	Dothiora	Dothiora_prunorum	Unspecified saprotroph	Saprotroph	6.55239293389946e-06
ASV1450	Fungi	Ascomycota	Dothideomycetes	Pleosporales	Phaeosphaeriaceae	unidentified	unidentified	Unknown	Unknown	6.55239293389946e-06
ASV1451	Fungi	Basidiomycota	Tremellomycetes	Tremellales	unidentified	unidentified	unidentified	Unknown	Unknown	5.84675061794106e-06
ASV1452	Fungi	Ascomycota	Sordariomycetes	Diaporthales	Melanconidaceae	Prosthecium	Prosthecium_platanoidis	Wood saprotroph	Saprotroph	6.55239293389946e-06
ASV1453	Fungi	Ascomycota	Dothideomycetes	Venturiales	Sympoventuriaceae	unidentified	unidentified	Unknown	Unknown	6.55239293389946e-06
ASV1454	Fungi	Ascomycota	Dothideomycetes	Venturiales	Sympoventuriaceae	Fusicladium	Fusicladium_fagi	Plant pathogen	Pathogen	6.55239293389946e-06
ASV1455	Fungi	unidentified	unidentified	unidentified	unidentified	unidentified	unidentified	Unknown	Unknown	6.55239293389946e-06
ASV1456	Fungi	Ascomycota	Dothideomycetes	Capnodiales	Mycosphaerellaceae	Passalora	unidentified	Plant pathogen	Pathogen	6.55239293389946e-06
ASV1457	Fungi	Ascomycota	Sordariomycetes	Hypocreales	Cordycipitaceae	Samsoniella	Samsoniella_hepiali	Animal parasite	Other	6.45158688876255e-06
ASV1458	Fungi	Ascomycota	Dothideomycetes	Pleosporales	Phaeosphaeriaceae	Muriphaeosphaeria	Muriphaeosphaeria_viburni	Unspecified saprotroph	Saprotroph	6.45158688876255e-06
ASV1459	Fungi	Basidiomycota	Tremellomycetes	Tremellales	Bulleribasidiaceae	Vishniacozyma	Vishniacozyma_globispora	Unspecified saprotroph	Saprotroph	6.45158688876255e-06
ASV1460	Fungi	Ascomycota	Dothideomycetes	Dothideales	Aureobasidiaceae	Aureobasidium	Aureobasidium_pullulans	Sooty mold	Sooty mold	4.53627203116116e-06
ASV1461	Fungi	Ascomycota	Dothideomycetes	Pleosporales	Pleomassariaceae	Prosthemium	Prosthemium_intermedium	Wood saprotroph	Saprotroph	3.72982367006585e-06
ASV1462	Fungi	Ascomycota	Dothideomycetes	Pleosporales	Phaeosphaeriaceae	unidentified	unidentified	Unknown	Unknown	6.45158688876255e-06
ASV1463	Fungi	Ascomycota	Lecanoromycetes	Acarosporales	Acarosporaceae	Sarcogyne	Sarcogyne_algoviae	Lichenised	Other	6.45158688876255e-06
ASV1464	Fungi	Basidiomycota	Exobasidiomycetes	Microstromatales	Microstromatales_fam_Incertae_sedis	Pseudomicrostroma	Pseudomicrostroma_phylloplanum	Plant pathogen	Pathogen	6.04836270821489e-06
ASV1465	Fungi	Ascomycota	Dothideomycetes	unidentified	unidentified	unidentified	unidentified	Unknown	Unknown	3.02418135410744e-06
ASV1466	Fungi	Ascomycota	Sordariomycetes	unidentified	unidentified	unidentified	unidentified	Unknown	Unknown	6.35078084362563e-06
ASV1467	Fungi	Ascomycota	Sordariomycetes	unidentified	unidentified	unidentified	unidentified	Unknown	Unknown	6.35078084362563e-06
ASV1468	Fungi	unidentified	unidentified	unidentified	unidentified	unidentified	unidentified	Unknown	Unknown	6.35078084362563e-06
ASV1469	Fungi	Basidiomycota	Tremellomycetes	Tremellales	Bulleribasidiaceae	Vishniacozyma	Vishniacozyma_carnescens	Unspecified saprotroph	Saprotroph	6.35078084362563e-06
ASV1470	Fungi	Ascomycota	Leotiomycetes	Helotiales	Myxotrichaceae	Oidiodendron	unidentified	Soil saprotroph	Saprotroph	6.35078084362563e-06
ASV1471	Fungi	Ascomycota	Eurotiomycetes	Chaetothyriales	unidentified	unidentified	unidentified	Unknown	Unknown	6.35078084362563e-06
ASV1472	Fungi	Ascomycota	Dothideomycetes	Capnodiales	Mycosphaerellaceae	unidentified	unidentified	Unknown	Unknown	6.24997479848872e-06
ASV1473	Fungi	Ascomycota	Dothideomycetes	Pleosporales	unidentified	unidentified	unidentified	Unknown	Unknown	6.24997479848872e-06
ASV1474	Fungi	Ascomycota	Sordariomycetes	Glomerellales	Plectosphaerellaceae	Gibellulopsis	Gibellulopsis_nigrescens	Plant pathogen	Pathogen	6.24997479848872e-06
ASV1475	Fungi	unidentified	unidentified	unidentified	unidentified	unidentified	unidentified	Unknown	Unknown	6.24997479848872e-06
ASV1476	Fungi	Ascomycota	Dothideomycetes	Capnodiales	Teratosphaeriaceae	Devriesia	Devriesia_pseudoamericana	Plant pathogen	Pathogen	6.24997479848872e-06
ASV1477	Fungi	Ascomycota	Eurotiomycetes	Chaetothyriales	Herpotrichiellaceae	Capronia	unidentified	Soil saprotroph	Saprotroph	6.24997479848872e-06
ASV1478	Fungi	Ascomycota	Dothideomycetes	Pleosporales	Phaeosphaeriaceae	Phaeosphaeria	Phaeosphaeria_triglochinicola	Litter saprotroph	Saprotroph	6.24997479848872e-06
ASV1479	Fungi	Basidiomycota	Tremellomycetes	Tremellales	Bulleribasidiaceae	Dioszegia	Dioszegia_changbaiensis	Litter saprotroph	Saprotroph	6.24997479848872e-06
ASV1480	Fungi	Basidiomycota	Tremellomycetes	Tremellales	Bulleribasidiaceae	Dioszegia	Dioszegia_zsoltii_var._yunnanensis	Litter saprotroph	Saprotroph	6.24997479848872e-06
ASV1481	Fungi	Ascomycota	Sordariomycetes	Hypocreales	Nectriaceae	Gibberella	Gibberella_tricincta	Plant pathogen	Pathogen	6.24997479848872e-06
ASV1482	Fungi	Ascomycota	Leotiomycetes	Helotiales	unidentified	unidentified	unidentified	Unknown	Unknown	6.24997479848872e-06
ASV1483	Fungi	Ascomycota	Dothideomycetes	Pleosporales	Pleosporaceae	Alternaria	Alternaria_metachromatica	Plant pathogen	Pathogen	6.24997479848872e-06
ASV1484	Fungi	Ascomycota	Eurotiomycetes	Eurotiales	Trichocomaceae	Talaromyces	Talaromyces_wortmannii	Unspecified saprotroph	Saprotroph	6.1491687533518e-06
ASV1485	Fungi	Ascomycota	Lecanoromycetes	Lecideales	Lecideaceae	Lecidea	Lecidea_nylanderi	Lichenised	Other	6.1491687533518e-06
ASV1486	Fungi	Ascomycota	Dothideomycetes	Pleosporales	Phaeosphaeriaceae	Acericola	Acericola_italica	Wood saprotroph	Saprotroph	6.1491687533518e-06
ASV1487	Fungi	Basidiomycota	Tremellomycetes	unidentified	unidentified	unidentified	unidentified	Unknown	Unknown	6.1491687533518e-06
ASV1488	Fungi	Ascomycota	unidentified	unidentified	unidentified	unidentified	unidentified	Unknown	Unknown	6.1491687533518e-06
ASV1489	Fungi	Ascomycota	Dothideomycetes	Pleosporales	Phaeosphaeriaceae	Acericola	Acericola_italica	Wood saprotroph	Saprotroph	6.1491687533518e-06
ASV1490	Fungi	Ascomycota	Sordariomycetes	Hypocreales	Ophiocordycipitaceae	Tolypocladium	unidentified	Animal parasite	Other	6.1491687533518e-06
ASV1491	Fungi	Ascomycota	Leotiomycetes	Helotiales	Sclerotiniaceae	unidentified	unidentified	Unknown	Unknown	6.1491687533518e-06
ASV1492	Fungi	unidentified	unidentified	unidentified	unidentified	unidentified	unidentified	Unknown	Unknown	6.1491687533518e-06
ASV1493	Fungi	Ascomycota	Dothideomycetes	Dothideomycetes_ord_Incertae_sedis	Dothideomycetes_fam_Incertae_sedis	Peltaster	Peltaster_fructicola	Plant pathogen	Pathogen	6.1491687533518e-06
ASV1494	Fungi	Ascomycota	Leotiomycetes	Helotiales	unidentified	unidentified	unidentified	Unknown	Unknown	6.04836270821489e-06
ASV1495	Fungi	Ascomycota	Dothideomycetes	Capnodiales	unidentified	unidentified	unidentified	Unknown	Unknown	6.04836270821489e-06
ASV1496	Fungi	Ascomycota	Sordariomycetes	Hypocreales	Ophiocordycipitaceae	Tolypocladium	unidentified	Animal parasite	Other	6.04836270821489e-06
ASV1497	Fungi	Ascomycota	Leotiomycetes	Helotiales	Dermateaceae	Trimmatostroma	Trimmatostroma_betulinum	Lichen parasite	Other	6.04836270821489e-06
ASV1498	Fungi	Basidiomycota	Tremellomycetes	Tremellales	Bulleribasidiaceae	Vishniacozyma	Vishniacozyma_victoriae	Unspecified saprotroph	Saprotroph	6.04836270821489e-06
ASV1499	Fungi	unidentified	unidentified	unidentified	unidentified	unidentified	unidentified	Unknown	Unknown	6.04836270821489e-06
ASV1500	Fungi	Ascomycota	Eurotiomycetes	Chaetothyriales	Epibryaceae	Epibryon	Epibryon_interlamellare	Plant pathogen	Pathogen	6.04836270821489e-06
ASV1501	Fungi	Ascomycota	Dothideomycetes	Pleosporales	unidentified	unidentified	unidentified	Unknown	Unknown	6.04836270821489e-06
ASV1502	Fungi	Ascomycota	Dothideomycetes	Pleosporales	Phaeosphaeriaceae	Phaeosphaeria	unidentified	Litter saprotroph	Saprotroph	6.04836270821489e-06
ASV1503	Fungi	Basidiomycota	Agaricomycetes	Russulales	unidentified	unidentified	unidentified	Unknown	Unknown	6.04836270821489e-06
ASV1504	Fungi	Ascomycota	Sordariomycetes	Diaporthales	Coryneaceae	Coryneum	unidentified	Plant pathogen	Pathogen	6.04836270821489e-06
ASV1505	Fungi	unidentified	unidentified	unidentified	unidentified	unidentified	unidentified	Unknown	Unknown	6.04836270821489e-06
ASV1506	Fungi	Ascomycota	Dothideomycetes	Pleosporales	Melanommataceae	Melanodiplodia	Melanodiplodia_tianschanica	Wood saprotroph	Saprotroph	6.04836270821489e-06
ASV1507	Fungi	Ascomycota	Leotiomycetes	Helotiales	Sclerotiniaceae	unidentified	unidentified	Unknown	Unknown	6.04836270821489e-06
ASV1508	Fungi	Ascomycota	Leotiomycetes	Helotiales	Dermateaceae	Naevala	Naevala_perexigua	Unspecified saprotroph	Saprotroph	6.04836270821489e-06
ASV1509	Fungi	Ascomycota	Leotiomycetes	Rhytismatales	Rhytismataceae	Colpoma	unidentified	Litter saprotroph	Saprotroph	6.04836270821489e-06
ASV1510	Fungi	Basidiomycota	Tremellomycetes	Tremellales	Bulleribasidiaceae	Bulleribasidium	Bulleribasidium_pseudovariabile	Unspecified saprotroph	Saprotroph	6.04836270821489e-06
ASV1511	Fungi	Ascomycota	Dothideomycetes	Pleosporales	unidentified	unidentified	unidentified	Unknown	Unknown	6.04836270821489e-06
ASV1512	Fungi	Ascomycota	Arthoniomycetes	Arthoniales	Roccellaceae	Gyrographa	Gyrographa_gyrocarpa	Lichenised	Other	6.04836270821489e-06
ASV1513	Fungi	Ascomycota	Dothideomycetes	Pleosporales	Pleomassariaceae	Tumularia	unidentified	Litter saprotroph	Saprotroph	5.94755666307797e-06
ASV1514	Fungi	Ascomycota	Lecanoromycetes	Lecanorales	Catillariaceae	Catillaria	Catillaria_nigroclavata	Lichenised	Other	5.94755666307797e-06
ASV1515	Fungi	Ascomycota	Leotiomycetes	Helotiales	unidentified	unidentified	unidentified	Unknown	Unknown	5.94755666307797e-06
ASV1516	Fungi	unidentified	unidentified	unidentified	unidentified	unidentified	unidentified	Unknown	Unknown	4.03224180547659e-06
ASV1517	Fungi	Basidiomycota	Tremellomycetes	Tremellales	Tremellaceae	Cryptococcus	unidentified	Unspecified saprotroph	Saprotroph	5.94755666307797e-06
ASV1518	Fungi	unidentified	unidentified	unidentified	unidentified	unidentified	unidentified	Unknown	Unknown	5.94755666307797e-06
ASV1519	Fungi	Ascomycota	Sordariomycetes	Myrmecridiales	Myrmecridiaceae	Myrmecridium	Myrmecridium_sorbicola	Soil saprotroph	Saprotroph	5.94755666307797e-06
ASV1520	Fungi	Ascomycota	Leotiomycetes	Helotiales	unidentified	unidentified	unidentified	Unknown	Unknown	5.94755666307797e-06
ASV1521	Fungi	Ascomycota	Dothideomycetes	unidentified	unidentified	unidentified	unidentified	Unknown	Unknown	5.94755666307797e-06
ASV1522	Fungi	Ascomycota	Dothideomycetes	Dothideales	Dothioraceae	Dothiora	Dothiora_prunorum	Unspecified saprotroph	Saprotroph	5.94755666307797e-06
ASV1523	Fungi	Ascomycota	Dothideomycetes	Capnodiales	Neodevriesiaceae	unidentified	unidentified	Unknown	Unknown	5.94755666307797e-06
ASV1524	Fungi	unidentified	unidentified	unidentified	unidentified	unidentified	unidentified	Unknown	Unknown	5.84675061794106e-06
ASV1525	Fungi	Ascomycota	Leotiomycetes	Helotiales	Dermateaceae	Naevala	Naevala_perexigua	Unspecified saprotroph	Saprotroph	5.84675061794106e-06
ASV1526	Fungi	unidentified	unidentified	unidentified	unidentified	unidentified	unidentified	Unknown	Unknown	5.84675061794106e-06
ASV1527	Fungi	Ascomycota	Eurotiomycetes	Chaetothyriales	unidentified	unidentified	unidentified	Unknown	Unknown	5.84675061794106e-06
ASV1528	Fungi	unidentified	unidentified	unidentified	unidentified	unidentified	unidentified	Unknown	Unknown	5.84675061794106e-06
ASV1529	Fungi	Basidiomycota	Tremellomycetes	Tremellales	Bulleribasidiaceae	Vishniacozyma	unidentified	Unspecified saprotroph	Saprotroph	5.84675061794106e-06
ASV1530	Fungi	Ascomycota	Dothideomycetes	Pleosporales	Cucurbitariaceae	unidentified	unidentified	Unknown	Unknown	5.84675061794106e-06
ASV1531	Fungi	unidentified	unidentified	unidentified	unidentified	unidentified	unidentified	Unknown	Unknown	5.84675061794106e-06
ASV1532	Fungi	unidentified	unidentified	unidentified	unidentified	unidentified	unidentified	Unknown	Unknown	5.84675061794106e-06
ASV1533	Fungi	Ascomycota	unidentified	unidentified	unidentified	unidentified	unidentified	Unknown	Unknown	5.84675061794106e-06
ASV1534	Fungi	Basidiomycota	Tremellomycetes	Tremellales	Bulleribasidiaceae	Vishniacozyma	Vishniacozyma_victoriae	Unspecified saprotroph	Saprotroph	5.84675061794106e-06
ASV1535	Fungi	Basidiomycota	Tremellomycetes	Tremellales	Bulleribasidiaceae	Vishniacozyma	Vishniacozyma_victoriae	Unspecified saprotroph	Saprotroph	2.41934508328595e-06
ASV1536	Fungi	Ascomycota	Leotiomycetes	unidentified	unidentified	unidentified	unidentified	Unknown	Unknown	5.74594457280414e-06
ASV1537	Fungi	Ascomycota	unidentified	unidentified	unidentified	unidentified	unidentified	Unknown	Unknown	5.74594457280414e-06
ASV1538	Fungi	Ascomycota	Eurotiomycetes	Chaetothyriales	Chaetothyriaceae	Ceramothyrium	Ceramothyrium_carniolicum	Litter saprotroph	Saprotroph	5.74594457280414e-06
ASV1539	Fungi	unidentified	unidentified	unidentified	unidentified	unidentified	unidentified	Unknown	Unknown	5.74594457280414e-06
ASV1540	Fungi	Ascomycota	Eurotiomycetes	Chaetothyriales	unidentified	unidentified	unidentified	Unknown	Unknown	5.74594457280414e-06
ASV1541	Fungi	Ascomycota	Dothideomycetes	Pleosporales	Phaeosphaeriaceae	Septoriella	Septoriella_leuchtmannii	Litter saprotroph	Saprotroph	5.74594457280414e-06
ASV1542	Fungi	Ascomycota	Dothideomycetes	Pleosporales	Leptosphaeriaceae	Ampelomyces	Ampelomyces_quisqualis	Plant pathogen	Pathogen	5.74594457280414e-06
ASV1543	Fungi	Ascomycota	Dothideomycetes	Capnodiales	Capnodiales_fam_Incertae_sedis	Microcyclospora	unidentified	Unspecified saprotroph	Saprotroph	5.74594457280414e-06
ASV1544	Fungi	Basidiomycota	Tremellomycetes	Tremellales	Tremellales_fam_Incertae_sedis	Kwoniella	Kwoniella_bestiolae	Unspecified saprotroph	Saprotroph	5.64513852766723e-06
ASV1545	Fungi	Ascomycota	Eurotiomycetes	unidentified	unidentified	unidentified	unidentified	Unknown	Unknown	5.64513852766723e-06
ASV1546	Fungi	unidentified	unidentified	unidentified	unidentified	unidentified	unidentified	Unknown	Unknown	5.64513852766723e-06
ASV1547	Fungi	Ascomycota	Eurotiomycetes	Eurotiales	Trichocomaceae	Talaromyces	Talaromyces_columbinus	Unspecified saprotroph	Saprotroph	5.64513852766723e-06
ASV1548	Fungi	Ascomycota	Leotiomycetes	Erysiphales	Erysiphaceae	Podosphaera	Podosphaera_negeri	Plant pathogen	Pathogen	5.64513852766723e-06
ASV1549	Fungi	Ascomycota	Eurotiomycetes	Chaetothyriales	Herpotrichiellaceae	Capronia	unidentified	Soil saprotroph	Saprotroph	5.64513852766723e-06
ASV1550	Fungi	Ascomycota	Dothideomycetes	Dothideomycetes_ord_Incertae_sedis	Dothideomycetes_fam_Incertae_sedis	Peltaster	Peltaster_fructicola	Plant pathogen	Pathogen	5.64513852766723e-06
ASV1551	Fungi	Ascomycota	Sordariomycetes	Xylariales	Xylariaceae	Obolarina	Obolarina_dryophila	Wood saprotroph	Saprotroph	5.64513852766723e-06
ASV1552	Fungi	Ascomycota	Leotiomycetes	Helotiales	Helotiaceae	Crocicreas	unidentified	Litter saprotroph	Saprotroph	5.64513852766723e-06
ASV1553	Fungi	Ascomycota	Dothideomycetes	unidentified	unidentified	unidentified	unidentified	Unknown	Unknown	5.64513852766723e-06
ASV1554	Fungi	Ascomycota	Leotiomycetes	Helotiales	Dermateaceae	Naevala	Naevala_perexigua	Unspecified saprotroph	Saprotroph	5.64513852766723e-06
ASV1555	Fungi	Ascomycota	Sordariomycetes	Hypocreales	unidentified	unidentified	unidentified	Unknown	Unknown	5.64513852766723e-06
ASV1556	Fungi	Ascomycota	Leotiomycetes	Helotiales	Dermateaceae	Naevala	Naevala_perexigua	Unspecified saprotroph	Saprotroph	0.000100705239091778
ASV1557	Fungi	Ascomycota	Leotiomycetes	Erysiphales	Erysiphaceae	Podosphaera	unidentified	Plant pathogen	Pathogen	5.64513852766723e-06
ASV1558	Fungi	Ascomycota	Dothideomycetes	Dothideales	Aureobasidiaceae	Kabatiella	Kabatiella_harpospora	Plant pathogen	Pathogen	5.64513852766723e-06
ASV1559	Fungi	Ascomycota	Dothideomycetes	Pleosporales	Melanommataceae	Herpotrichia	Herpotrichia_juniperi	Plant pathogen	Pathogen	5.64513852766723e-06
ASV1560	Fungi	Ascomycota	Sordariomycetes	Xylariales	unidentified	unidentified	unidentified	Unknown	Unknown	5.64513852766723e-06
ASV1561	Fungi	Ascomycota	Dothideomycetes	Dothideales	unidentified	unidentified	unidentified	Unknown	Unknown	4.93949621170882e-06
ASV1562	Fungi	unidentified	unidentified	unidentified	unidentified	unidentified	unidentified	Unknown	Unknown	5.54433248253031e-06
ASV1563	Fungi	Ascomycota	Leotiomycetes	unidentified	unidentified	unidentified	unidentified	Unknown	Unknown	5.54433248253031e-06
ASV1564	Fungi	Ascomycota	Dothideomycetes	unidentified	unidentified	unidentified	unidentified	Unknown	Unknown	5.54433248253031e-06
ASV1565	Fungi	Ascomycota	Dothideomycetes	Capnodiales	Capnodiales_fam_Incertae_sedis	Phaeotheca	Phaeotheca_fissurella	Plant pathogen	Pathogen	5.54433248253031e-06
ASV1566	Fungi	Ascomycota	Sordariomycetes	Hypocreales	unidentified	unidentified	unidentified	Unknown	Unknown	5.54433248253031e-06
ASV1567	Fungi	Ascomycota	Dothideomycetes	Pleosporales	Massarinaceae	Stagonospora	Stagonospora_trichophoricola	Plant pathogen	Pathogen	5.54433248253031e-06
ASV1568	Fungi	Ascomycota	unidentified	unidentified	unidentified	unidentified	unidentified	Unknown	Unknown	5.54433248253031e-06
ASV1569	Fungi	Ascomycota	Saccharomycetes	Saccharomycetales	Saccharomycetales_fam_Incertae_sedis	Candida	Candida_argentea	Nectar_tap_saprotroph	Saprotroph	5.54433248253031e-06
ASV1570	Fungi	Ascomycota	Dothideomycetes	Pleosporales	Pleosporaceae	Alternaria	Alternaria_metachromatica	Plant pathogen	Pathogen	5.54433248253031e-06
ASV1571	Fungi	Basidiomycota	Tremellomycetes	Tremellales	Tremellales_fam_Incertae_sedis	Kwoniella	Kwoniella_pini	Unspecified saprotroph	Saprotroph	5.54433248253031e-06
ASV1572	Fungi	Ascomycota	Sordariomycetes	Xylariales	Xylariales_fam_Incertae_sedis	Tristratiperidium	Tristratiperidium_microsporum	Litter saprotroph	Saprotroph	5.54433248253031e-06
ASV1573	Fungi	Ascomycota	Dothideomycetes	Capnodiales	Capnodiales_fam_Incertae_sedis	Microcyclospora	unidentified	Unspecified saprotroph	Saprotroph	5.54433248253031e-06
ASV1574	Fungi	unidentified	unidentified	unidentified	unidentified	unidentified	unidentified	Unknown	Unknown	5.54433248253031e-06
ASV1575	Fungi	Ascomycota	Dothideomycetes	Pleosporales	Periconiaceae	Periconia	unidentified	Plant pathogen	Pathogen	5.54433248253031e-06
ASV1576	Fungi	Ascomycota	Leotiomycetes	Helotiales	Dermateaceae	Neofabraea	Neofabraea_vagabunda	Plant pathogen	Pathogen	5.54433248253031e-06
ASV1577	Fungi	Basidiomycota	Tremellomycetes	Tremellales	Bulleribasidiaceae	Vishniacozyma	unidentified	Unspecified saprotroph	Saprotroph	5.54433248253031e-06
ASV1578	Fungi	Basidiomycota	Tremellomycetes	Tremellales	Rhynchogastremataceae	Papiliotrema	Papiliotrema_laurentii	Mycoparasite	Mycoparasite	5.4435264373934e-06
ASV1579	Fungi	unidentified	unidentified	unidentified	unidentified	unidentified	unidentified	Unknown	Unknown	5.4435264373934e-06
ASV1580	Fungi	Ascomycota	Dothideomycetes	Pleosporales	Phaeosphaeriaceae	Setomelanomma	Setomelanomma_holmii	Plant pathogen	Pathogen	5.4435264373934e-06
ASV1581	Fungi	Ascomycota	Dothideomycetes	Capnodiales	Mycosphaerellaceae	Chuppomyces	Chuppomyces_handelii	Plant pathogen	Pathogen	5.4435264373934e-06
ASV1582	Fungi	Ascomycota	Leotiomycetes	Helotiales	Dermateaceae	Oculimacula	Oculimacula_yallundae	Plant pathogen	Pathogen	5.4435264373934e-06
ASV1583	Fungi	Ascomycota	Sordariomycetes	Hypocreales	Niessliaceae	Eucasphaeria	Eucasphaeria_rustici	Plant pathogen	Pathogen	5.4435264373934e-06
ASV1584	Fungi	Ascomycota	Eurotiomycetes	Chaetothyriales	Herpotrichiellaceae	Capronia	unidentified	Soil saprotroph	Saprotroph	5.4435264373934e-06
ASV1585	Fungi	Ascomycota	Dothideomycetes	Pleosporales	Melanommataceae	Herpotrichia	Herpotrichia_juniperi	Plant pathogen	Pathogen	5.4435264373934e-06
ASV1586	Fungi	Ascomycota	Dothideomycetes	Capnodiales	Teratosphaeriaceae	Neocatenulostroma	unidentified	Plant pathogen	Pathogen	5.4435264373934e-06
ASV1587	Fungi	Ascomycota	unidentified	unidentified	unidentified	unidentified	unidentified	Unknown	Unknown	5.4435264373934e-06
ASV1588	Fungi	Ascomycota	Dothideomycetes	Venturiales	Venturiaceae	Cylindrosympodium	unidentified	Plant pathogen	Pathogen	5.4435264373934e-06
ASV1589	Fungi	Ascomycota	Dothideomycetes	Capnodiales	Mycosphaerellaceae	Zymoseptoria	Zymoseptoria_tritici	Plant pathogen	Pathogen	5.4435264373934e-06
ASV1590	Fungi	Ascomycota	Dothideomycetes	Pleosporales	Leptosphaeriaceae	Leptosphaeria	Leptosphaeria_etheridgei	Plant pathogen	Pathogen	5.4435264373934e-06
ASV1591	Fungi	Ascomycota	Dothideomycetes	Capnodiales	Mycosphaerellaceae	Ramularia	Ramularia_collo-cygni	Plant pathogen	Pathogen	5.4435264373934e-06
ASV1592	Fungi	Ascomycota	Dothideomycetes	Pleosporales	Pleosporaceae	Alternaria	Alternaria_breviramosa	Plant pathogen	Pathogen	5.4435264373934e-06
ASV1593	Fungi	Ascomycota	Dothideomycetes	Capnodiales	Extremaceae	Saxophila	Saxophila_tyrrhenica	Unspecified saprotroph	Saprotroph	5.4435264373934e-06
ASV1594	Fungi	Ascomycota	Leotiomycetes	Helotiales	Hyaloscyphaceae	Lachnum	unidentified	Litter saprotroph	Saprotroph	5.4435264373934e-06
ASV1595	Fungi	Ascomycota	Dothideomycetes	Pleosporales	Phaeosphaeriaceae	Septoriella	Septoriella_hirta	Litter saprotroph	Saprotroph	5.4435264373934e-06
ASV1596	Fungi	Ascomycota	Dothideomycetes	Botryosphaeriales	Phyllostictaceae	Phyllosticta	unidentified	Plant pathogen	Pathogen	5.4435264373934e-06
ASV1597	Fungi	unidentified	unidentified	unidentified	unidentified	unidentified	unidentified	Unknown	Unknown	5.34272039225648e-06
ASV1598	Fungi	Ascomycota	Dothideomycetes	Dothideales	Aureobasidiaceae	Aureobasidium	Aureobasidium_pullulans	Sooty mold	Sooty mold	5.34272039225648e-06
ASV1599	Fungi	Ascomycota	Dothideomycetes	Pleosporales	Phaeosphaeriaceae	Phaeosphaeria	unidentified	Litter saprotroph	Saprotroph	5.34272039225648e-06
ASV1600	Fungi	Ascomycota	Eurotiomycetes	Chaetothyriales	Herpotrichiellaceae	Rhinocladiella	unidentified	Soil saprotroph	Saprotroph	5.34272039225648e-06
ASV1601	Fungi	Ascomycota	Leotiomycetes	Helotiales	unidentified	unidentified	unidentified	Unknown	Unknown	5.34272039225648e-06
ASV1602	Fungi	Ascomycota	Dothideomycetes	Pleosporales	Phaeosphaeriaceae	Acericola	Acericola_italica	Wood saprotroph	Saprotroph	5.34272039225648e-06
ASV1603	Fungi	Ascomycota	Lecanoromycetes	Lecideales	Lecideaceae	Lecidea	unidentified	Lichenised	Other	5.34272039225648e-06
ASV1604	Fungi	Basidiomycota	Tremellomycetes	Tremellales	Rhynchogastremataceae	Papiliotrema	Papiliotrema_frias	Mycoparasite	Mycoparasite	5.34272039225648e-06
ASV1605	Fungi	Ascomycota	Sordariomycetes	Diaporthales	Valsaceae	Cytospora	unidentified	Plant pathogen	Pathogen	5.34272039225648e-06
ASV1606	Fungi	Ascomycota	Leotiomycetes	Helotiales	Dermateaceae	Naevala	Naevala_perexigua	Unspecified saprotroph	Saprotroph	5.34272039225648e-06
ASV1607	Fungi	Ascomycota	Sordariomycetes	Xylariales	Amphisphaeriaceae	Seimatosporium	Seimatosporium_rosigenum	Plant pathogen	Pathogen	5.34272039225648e-06
ASV1608	Fungi	Ascomycota	Leotiomycetes	Erysiphales	Erysiphaceae	Phyllactinia	Phyllactinia_fraxini	Plant pathogen	Pathogen	5.34272039225648e-06
ASV1609	Fungi	Ascomycota	Leotiomycetes	Helotiales	Dermateaceae	Pyrenopeziza	Pyrenopeziza_revincta	Plant pathogen	Pathogen	5.34272039225648e-06
ASV1610	Fungi	Ascomycota	Sordariomycetes	Diaporthales	Gnomoniaceae	Apiognomonia	Apiognomonia_errabunda	Plant pathogen	Pathogen	5.34272039225648e-06
ASV1611	Fungi	Ascomycota	Eurotiomycetes	Chaetothyriales	Trichomeriaceae	unidentified	unidentified	Unknown	Unknown	5.34272039225648e-06
ASV1612	Fungi	Ascomycota	Dothideomycetes	Pleosporales	Leptosphaeriaceae	Paraleptosphaeria	Paraleptosphaeria_nitschkei	Wood saprotroph	Saprotroph	5.34272039225648e-06
ASV1613	Fungi	Ascomycota	Dothideomycetes	Pleosporales	Pleosporaceae	Alternaria	unidentified	Plant pathogen	Pathogen	5.34272039225648e-06
ASV1614	Fungi	Ascomycota	Sordariomycetes	Hypocreales	unidentified	unidentified	unidentified	Unknown	Unknown	5.24191434711957e-06
ASV1615	Fungi	Ascomycota	Eurotiomycetes	Pyrenulales	Pyrenulaceae	Pyrenula	Pyrenula_laevigata	Lichenised	Other	5.24191434711957e-06
ASV1616	Fungi	Ascomycota	Dothideomycetes	Pleosporales	Phaeosphaeriaceae	Pseudophaeosphaeria	Pseudophaeosphaeria_rubi	Litter saprotroph	Saprotroph	5.24191434711957e-06
ASV1617	Fungi	Ascomycota	Dothideomycetes	Capnodiales	Capnodiaceae	Scorias	Scorias_leucadendri	Sooty mold	Sooty mold	5.24191434711957e-06
ASV1618	Fungi	unidentified	unidentified	unidentified	unidentified	unidentified	unidentified	Unknown	Unknown	5.24191434711957e-06
ASV1619	Fungi	Basidiomycota	Tremellomycetes	Tremellales	Tremellaceae	unidentified	unidentified	Unknown	Unknown	5.24191434711957e-06
ASV1620	Fungi	Ascomycota	Dothideomycetes	Pleosporales	Phaeosphaeriaceae	Parastagonospora	unidentified	Plant pathogen	Pathogen	5.24191434711957e-06
ASV1621	Fungi	Ascomycota	Dothideomycetes	Pleosporales	Phaeosphaeriaceae	Acericola	Acericola_italica	Wood saprotroph	Saprotroph	5.24191434711957e-06
ASV1622	Fungi	Ascomycota	Dothideomycetes	Botryosphaeriales	Botryosphaeriaceae	Dothiorella	Dothiorella_iberica	Plant pathogen	Pathogen	5.24191434711957e-06
ASV1623	Fungi	unidentified	unidentified	unidentified	unidentified	unidentified	unidentified	Unknown	Unknown	5.24191434711957e-06
ASV1624	Fungi	Ascomycota	Dothideomycetes	unidentified	unidentified	unidentified	unidentified	Unknown	Unknown	3.4274055346551e-06
ASV1625	Fungi	Basidiomycota	Tremellomycetes	Tremellales	Sirobasidiaceae	Sirobasidium	Sirobasidium_magnum	Unspecified saprotroph	Saprotroph	5.24191434711957e-06
ASV1626	Fungi	Ascomycota	Dothideomycetes	Pleosporales	Pleosporaceae	Alternaria	Alternaria_metachromatica	Plant pathogen	Pathogen	5.24191434711957e-06
ASV1627	Fungi	Ascomycota	Sordariomycetes	Diaporthales	Gnomoniaceae	Apiognomonia	Apiognomonia_errabunda	Plant pathogen	Pathogen	5.24191434711957e-06
ASV1628	Fungi	Ascomycota	Eurotiomycetes	Chaetothyriales	Trichomeriaceae	Trichomerium	Trichomerium_dioscoreae	Foliar endophyte	Endophyte	5.24191434711957e-06
ASV1629	Fungi	Ascomycota	Dothideomycetes	Botryosphaeriales	Planistromellaceae	Kellermania	Kellermania_anomala	Litter saprotroph	Saprotroph	5.24191434711957e-06
ASV1630	Fungi	Ascomycota	Orbiliomycetes	Orbiliales	unidentified	unidentified	unidentified	Unknown	Unknown	5.24191434711957e-06
ASV1631	Fungi	Ascomycota	Saccharomycetes	Saccharomycetales	unidentified	unidentified	unidentified	Unknown	Unknown	5.24191434711957e-06
ASV1632	Fungi	Ascomycota	Leotiomycetes	Helotiales	Dermateaceae	Naevala	Naevala_perexigua	Unspecified saprotroph	Saprotroph	5.24191434711957e-06
ASV1633	Fungi	Ascomycota	Pezizomycetes	Pezizales	Sarcosomataceae	unidentified	unidentified	Unknown	Unknown	5.14110830198265e-06
ASV1634	Fungi	Ascomycota	Sordariomycetes	Xylariales	Diatrypaceae	Eutypa	Eutypa_sparsa	Plant pathogen	Pathogen	5.14110830198265e-06
ASV1635	Fungi	Ascomycota	Dothideomycetes	Capnodiales	Teratosphaeriaceae	Lapidomyces	unidentified	Plant pathogen	Pathogen	5.14110830198265e-06
ASV1636	Fungi	Basidiomycota	Tremellomycetes	Tremellales	Bulleraceae	Genolevuria	Genolevuria_armeniaca	Unspecified saprotroph	Saprotroph	5.14110830198265e-06
ASV1637	Fungi	Ascomycota	Leotiomycetes	Thelebolales	Pseudeurotiaceae	Hyphozyma	Hyphozyma_roseonigra	Foliar endophyte	Endophyte	5.14110830198265e-06
ASV1638	Fungi	Ascomycota	Dothideomycetes	Pleosporales	Phaeosphaeriaceae	Septoriella	Septoriella_hirta	Litter saprotroph	Saprotroph	5.14110830198265e-06
ASV1639	Fungi	Ascomycota	Leotiomycetes	Helotiales	Sclerotiniaceae	unidentified	unidentified	Unknown	Unknown	5.14110830198265e-06
ASV1640	Fungi	Ascomycota	Eurotiomycetes	Chaetothyriales	Epibryaceae	Epibryon	Epibryon_interlamellare	Plant pathogen	Pathogen	5.14110830198265e-06
ASV1641	Fungi	Ascomycota	Sordariomycetes	Diaporthales	Melanconidaceae	Melanconiella	Melanconiella_ellisii	Wood saprotroph	Saprotroph	5.14110830198265e-06
ASV1642	Fungi	unidentified	unidentified	unidentified	unidentified	unidentified	unidentified	Unknown	Unknown	3.83062971520276e-06
ASV1643	Fungi	Ascomycota	Dothideomycetes	Capnodiales	Mycosphaerellaceae	Mycodiella	unidentified	Litter saprotroph	Saprotroph	4.73788412143499e-06
ASV1644	Fungi	Ascomycota	Dothideomycetes	Capnodiales	Capnodiales_fam_Incertae_sedis	Microcyclospora	unidentified	Unspecified saprotroph	Saprotroph	5.14110830198265e-06
ASV1645	Fungi	Basidiomycota	Tremellomycetes	Tremellales	Bulleribasidiaceae	Vishniacozyma	unidentified	Unspecified saprotroph	Saprotroph	5.14110830198265e-06
ASV1646	Fungi	Ascomycota	Eurotiomycetes	Chaetothyriales	Trichomeriaceae	Trichomerium	Trichomerium_dioscoreae	Foliar endophyte	Endophyte	5.14110830198265e-06
ASV1647	Fungi	unidentified	unidentified	unidentified	unidentified	unidentified	unidentified	Unknown	Unknown	5.14110830198265e-06
ASV1648	Fungi	unidentified	unidentified	unidentified	unidentified	unidentified	unidentified	Unknown	Unknown	5.14110830198265e-06
ASV1649	Fungi	Basidiomycota	Dacrymycetes	Dacrymycetales	Dacrymycetaceae	Dacrymyces	Dacrymyces_dictyosporus	Wood saprotroph	Saprotroph	5.14110830198265e-06
ASV1650	Fungi	Basidiomycota	Tremellomycetes	Tremellales	Bulleribasidiaceae	Dioszegia	Dioszegia_zsoltii_var._yunnanensis	Litter saprotroph	Saprotroph	5.14110830198265e-06
ASV1651	Fungi	unidentified	unidentified	unidentified	unidentified	unidentified	unidentified	Unknown	Unknown	5.14110830198265e-06
ASV1652	Fungi	Ascomycota	Leotiomycetes	Erysiphales	Erysiphaceae	Sawadaea	Sawadaea_tulasnei	Plant pathogen	Pathogen	5.14110830198265e-06
ASV1653	Fungi	Ascomycota	Dothideomycetes	Pleosporales	Didymosphaeriaceae	Paraphaeosphaeria	Paraphaeosphaeria_michotii	Wood saprotroph	Saprotroph	5.14110830198265e-06
ASV1654	Fungi	Ascomycota	Dothideomycetes	Capnodiales	Extremaceae	Extremus	unidentified	Unspecified saprotroph	Saprotroph	5.14110830198265e-06
ASV1655	Fungi	Ascomycota	Dothideomycetes	Pleosporales	unidentified	unidentified	unidentified	Unknown	Unknown	5.14110830198265e-06
ASV1656	Fungi	Ascomycota	Dothideomycetes	Pleosporales	Leptosphaeriaceae	Ophiobolus	Ophiobolus_malleolus	Litter saprotroph	Saprotroph	5.04030225684574e-06
ASV1657	Fungi	Ascomycota	Leotiomycetes	Helotiales	unidentified	unidentified	unidentified	Unknown	Unknown	5.04030225684574e-06
ASV1658	Fungi	Ascomycota	Dothideomycetes	Capnodiales	Mycosphaerellaceae	unidentified	unidentified	Unknown	Unknown	5.04030225684574e-06
ASV1659	Fungi	Ascomycota	Dothideomycetes	Capnodiales	Capnodiales_fam_Incertae_sedis	Microcyclospora	unidentified	Unspecified saprotroph	Saprotroph	5.04030225684574e-06
ASV1660	Fungi	Ascomycota	Dothideomycetes	Pleosporales	Lophiostomataceae	unidentified	unidentified	Unknown	Unknown	5.04030225684574e-06
ASV1661	Fungi	Ascomycota	Dothideomycetes	Capnodiales	Capnodiales_fam_Incertae_sedis	Arthrocatena	Arthrocatena_tenebrio	Soil saprotroph	Saprotroph	5.04030225684574e-06
ASV1662	Fungi	Ascomycota	unidentified	unidentified	unidentified	unidentified	unidentified	Unknown	Unknown	5.04030225684574e-06
ASV1663	Fungi	Ascomycota	Dothideomycetes	Dothideales	Dothioraceae	Dothiora	Dothiora_prunorum	Unspecified saprotroph	Saprotroph	5.04030225684574e-06
ASV1664	Fungi	Basidiomycota	Tremellomycetes	Tremellales	Tremellaceae	Tremella	unidentified	Mycoparasite	Mycoparasite	5.04030225684574e-06
ASV1665	Fungi	Ascomycota	Dothideomycetes	Tubeufiales	Tubeufiaceae	Chlamydotubeufia	Chlamydotubeufia_khunkornensis	Wood saprotroph	Saprotroph	5.04030225684574e-06
ASV1666	Fungi	Basidiomycota	Tremellomycetes	Tremellales	Sirobasidiaceae	Sirobasidium	Sirobasidium_magnum	Unspecified saprotroph	Saprotroph	5.04030225684574e-06
ASV1667	Fungi	Ascomycota	Dothideomycetes	Capnodiales	Teratosphaeriaceae	unidentified	unidentified	Unknown	Unknown	5.04030225684574e-06
ASV1668	Fungi	Ascomycota	Lecanoromycetes	unidentified	unidentified	unidentified	unidentified	Unknown	Unknown	5.04030225684574e-06
ASV1669	Fungi	Ascomycota	Dothideomycetes	Pleosporales	Coniothyriaceae	Coniothyrium	Coniothyrium_dolichi	Plant pathogen	Pathogen	5.04030225684574e-06
ASV1670	Fungi	Basidiomycota	Tremellomycetes	Tremellales	Bulleribasidiaceae	Vishniacozyma	unidentified	Unspecified saprotroph	Saprotroph	5.04030225684574e-06
ASV1671	Fungi	Ascomycota	Lecanoromycetes	Teloschistales	Teloschistaceae	Xanthoria	Xanthoria_parietina	Lichenised	Other	4.93949621170882e-06
ASV1672	Fungi	Ascomycota	Dothideomycetes	Capnodiales	Capnodiaceae	Scorias	Scorias_leucadendri	Sooty mold	Sooty mold	4.93949621170882e-06
ASV1673	Fungi	Basidiomycota	Tremellomycetes	Tremellales	Bulleribasidiaceae	Derxomyces	Derxomyces_pseudoschimicola	Unspecified saprotroph	Saprotroph	4.93949621170882e-06
ASV1674	Fungi	Ascomycota	Eurotiomycetes	Chaetothyriales	Herpotrichiellaceae	Rhinocladiella	unidentified	Soil saprotroph	Saprotroph	4.93949621170882e-06
ASV1675	Fungi	Ascomycota	Sordariomycetes	Diaporthales	Valsaceae	Cytospora	Cytospora_populina	Plant pathogen	Pathogen	4.93949621170882e-06
ASV1676	Fungi	Ascomycota	Lecanoromycetes	Lecanorales	Parmeliaceae	Melanohalea	Melanohalea_exasperata	Lichenised	Other	4.93949621170882e-06
ASV1677	Fungi	Basidiomycota	Tremellomycetes	Tremellales	Tremellaceae	Cryptococcus	unidentified	Unspecified saprotroph	Saprotroph	4.93949621170882e-06
ASV1678	Fungi	Ascomycota	unidentified	unidentified	unidentified	unidentified	unidentified	Unknown	Unknown	4.93949621170882e-06
ASV1679	Fungi	Ascomycota	Sordariomycetes	Diaporthales	Gnomoniaceae	Plagiostoma	Plagiostoma_dilatatum	Wood saprotroph	Saprotroph	4.63707807629808e-06
ASV1680	Fungi	Ascomycota	Dothideomycetes	Pleosporales	Phaeosphaeriaceae	Phaeosphaeria	Phaeosphaeria_triglochinicola	Litter saprotroph	Saprotroph	4.93949621170882e-06
ASV1681	Fungi	Ascomycota	Dothideomycetes	unidentified	unidentified	unidentified	unidentified	Unknown	Unknown	4.93949621170882e-06
ASV1682	Fungi	Ascomycota	Leotiomycetes	Rhytismatales	Rhytismataceae	unidentified	unidentified	Unknown	Unknown	4.93949621170882e-06
ASV1683	Fungi	Ascomycota	Leotiomycetes	Helotiales	Dermateaceae	Naevala	Naevala_perexigua	Unspecified saprotroph	Saprotroph	4.93949621170882e-06
ASV1684	Fungi	Ascomycota	Dothideomycetes	Pleosporales	Phaeosphaeriaceae	Phaeosphaeria	Phaeosphaeria_lunariae	Litter saprotroph	Saprotroph	4.93949621170882e-06
ASV1685	Fungi	Ascomycota	Dothideomycetes	Capnodiales	Mycosphaerellaceae	Ramularia	Ramularia_stellenboschensis	Plant pathogen	Pathogen	4.93949621170882e-06
ASV1686	Fungi	Ascomycota	Leotiomycetes	Helotiales	unidentified	unidentified	unidentified	Unknown	Unknown	4.93949621170882e-06
ASV1687	Fungi	Ascomycota	Leotiomycetes	Helotiales	unidentified	unidentified	unidentified	Unknown	Unknown	0.000100705239091778
ASV1688	Fungi	Ascomycota	Dothideomycetes	Pleosporales	Phaeosphaeriaceae	unidentified	unidentified	Unknown	Unknown	4.93949621170882e-06
ASV1689	Fungi	unidentified	unidentified	unidentified	unidentified	unidentified	unidentified	Unknown	Unknown	4.93949621170882e-06
ASV1690	Fungi	Ascomycota	Leotiomycetes	Helotiales	Helotiales_fam_Incertae_sedis	Chalara	unidentified	Litter saprotroph	Saprotroph	4.83869016657191e-06
ASV1691	Fungi	unidentified	unidentified	unidentified	unidentified	unidentified	unidentified	Unknown	Unknown	4.83869016657191e-06
ASV1692	Fungi	Ascomycota	Dothideomycetes	Capnodiales	Teratosphaeriaceae	Lapidomyces	unidentified	Plant pathogen	Pathogen	4.83869016657191e-06
ASV1693	Fungi	Ascomycota	Leotiomycetes	Helotiales	unidentified	unidentified	unidentified	Unknown	Unknown	4.83869016657191e-06
ASV1694	Fungi	Ascomycota	Dothideomycetes	Capnodiales	Capnodiales_fam_Incertae_sedis	Microcyclospora	unidentified	Unspecified saprotroph	Saprotroph	4.83869016657191e-06
ASV1695	Fungi	Basidiomycota	Tremellomycetes	Tremellales	Tremellaceae	Tremella	unidentified	Mycoparasite	Mycoparasite	4.83869016657191e-06
ASV1696	Fungi	Ascomycota	Dothideomycetes	Capnodiales	Mycosphaerellaceae	Xenomycosphaerella	Xenomycosphaerella_elongata	Plant pathogen	Pathogen	4.83869016657191e-06
ASV1697	Fungi	Ascomycota	Lecanoromycetes	Lecanorales	Lecanoraceae	Lecanora	Lecanora_carpinea	Lichenised	Other	4.83869016657191e-06
ASV1698	Fungi	Ascomycota	Dothideomycetes	Capnodiales	Teratosphaeriaceae	Friedmanniomyces	unidentified	Litter saprotroph	Saprotroph	4.83869016657191e-06
ASV1699	Fungi	Ascomycota	Dothideomycetes	Pleosporales	Lophiotremataceae	Atrocalyx	Atrocalyx_lignicola	Wood saprotroph	Saprotroph	4.83869016657191e-06
ASV1700	Fungi	Ascomycota	Dothideomycetes	Capnodiales	Mycosphaerellaceae	Zymoseptoria	Zymoseptoria_brevis	Plant pathogen	Pathogen	4.83869016657191e-06
ASV1701	Fungi	Ascomycota	Leotiomycetes	Helotiales	Vibrisseaceae	Vibrissea	Vibrissea_flavovirens	Litter saprotroph	Saprotroph	4.83869016657191e-06
ASV1702	Fungi	Ascomycota	Dothideomycetes	Dothideales	Dothideaceae	Endoconidioma	Endoconidioma_populi	Unspecified saprotroph	Saprotroph	4.83869016657191e-06
ASV1703	Fungi	Basidiomycota	Tremellomycetes	Tremellales	Bulleribasidiaceae	Vishniacozyma	Vishniacozyma_victoriae	Unspecified saprotroph	Saprotroph	4.83869016657191e-06
ASV1704	Fungi	Ascomycota	Dothideomycetes	Capnodiales	Mycosphaerellaceae	unidentified	unidentified	Unknown	Unknown	4.83869016657191e-06
ASV1705	Fungi	Basidiomycota	Tremellomycetes	Tremellales	Sirobasidiaceae	Fibulobasidium	Fibulobasidium_inconspicuum	Wood saprotroph	Saprotroph	4.83869016657191e-06
ASV1706	Fungi	Ascomycota	Eurotiomycetes	Chaetothyriales	Herpotrichiellaceae	Exophiala	unidentified	Animal parasite	Other	4.83869016657191e-06
ASV1707	Fungi	Basidiomycota	Tremellomycetes	Tremellales	Bulleribasidiaceae	Vishniacozyma	unidentified	Unspecified saprotroph	Saprotroph	4.83869016657191e-06
ASV1708	Fungi	Basidiomycota	Dacrymycetes	Dacrymycetales	Dacrymycetaceae	Cerinosterus	Cerinosterus_luteoalbus	Unspecified saprotroph	Saprotroph	4.83869016657191e-06
ASV1709	Fungi	Basidiomycota	Tremellomycetes	Tremellales	Bulleraceae	Genolevuria	unidentified	Unspecified saprotroph	Saprotroph	4.83869016657191e-06
ASV1710	Fungi	Ascomycota	Leotiomycetes	Rhytismatales	Rhytismataceae	Tryblidiopsis	Tryblidiopsis_magnesii	Plant pathogen	Pathogen	4.73788412143499e-06
ASV1711	Fungi	Ascomycota	Eurotiomycetes	Chaetothyriales	Trichomeriaceae	Trichomerium	Trichomerium_dioscoreae	Foliar endophyte	Endophyte	4.73788412143499e-06
ASV1712	Fungi	Ascomycota	Eurotiomycetes	Chaetothyriales	unidentified	unidentified	unidentified	Unknown	Unknown	4.73788412143499e-06
ASV1713	Fungi	Ascomycota	Leotiomycetes	Helotiales	Helotiales_fam_Incertae_sedis	Cystodendron	unidentified	Plant pathogen	Pathogen	4.73788412143499e-06
ASV1714	Fungi	Ascomycota	Dothideomycetes	Capnodiales	Teratosphaeriaceae	Neotrimmatostroma	Neotrimmatostroma_paraexcentricum	Plant pathogen	Pathogen	4.73788412143499e-06
ASV1715	Fungi	Ascomycota	Dothideomycetes	Capnodiales	Capnodiales_fam_Incertae_sedis	Phaeotheca	Phaeotheca_fissurella	Plant pathogen	Pathogen	4.73788412143499e-06
ASV1716	Fungi	unidentified	unidentified	unidentified	unidentified	unidentified	unidentified	Unknown	Unknown	4.73788412143499e-06
ASV1717	Fungi	Ascomycota	Dothideomycetes	Pleosporales	Phaeosphaeriaceae	Nodulosphaeria	Nodulosphaeria_scabiosae	Litter saprotroph	Saprotroph	4.73788412143499e-06
ASV1718	Fungi	Ascomycota	Sordariomycetes	Chaetosphaeriales	Chaetosphaeriales_fam_Incertae_sedis	Dendrophoma	Dendrophoma_cytisporoides	Plant pathogen	Pathogen	4.73788412143499e-06
ASV1719	Fungi	Ascomycota	Sordariomycetes	Hypocreales	Hypocreales_fam_Incertae_sedis	Fusariella	unidentified	Plant pathogen	Pathogen	4.73788412143499e-06
ASV1720	Fungi	Ascomycota	Leotiomycetes	Helotiales	Cenangiaceae	Cenangium	Cenangium_acuum	Ectomycorrhizal	Other	2.92337530897053e-06
ASV1721	Fungi	Ascomycota	Eurotiomycetes	Chaetothyriales	Trichomeriaceae	Knufia	Knufia_peltigerae	Soil saprotroph	Saprotroph	4.73788412143499e-06
ASV1722	Fungi	unidentified	unidentified	unidentified	unidentified	unidentified	unidentified	Unknown	Unknown	4.73788412143499e-06
ASV1723	Fungi	Ascomycota	Leotiomycetes	Helotiales	Dermateaceae	Oculimacula	Oculimacula_yallundae	Plant pathogen	Pathogen	4.73788412143499e-06
ASV1724	Fungi	Ascomycota	Dothideomycetes	Venturiales	Venturiaceae	Venturia	Venturia_inaequalis	Plant pathogen	Pathogen	4.73788412143499e-06
ASV1725	Fungi	Basidiomycota	Tremellomycetes	Tremellales	Rhynchogastremataceae	Papiliotrema	Papiliotrema_frias	Mycoparasite	Mycoparasite	3.32659948951819e-06
ASV1726	Fungi	Ascomycota	Dothideomycetes	Pleosporales	unidentified	unidentified	unidentified	Unknown	Unknown	4.73788412143499e-06
ASV1727	Fungi	Ascomycota	Dothideomycetes	Capnodiales	Mycosphaerellaceae	Ramularia	Ramularia_eucalypti	Plant pathogen	Pathogen	4.73788412143499e-06
ASV1728	Fungi	Ascomycota	Sordariomycetes	Diaporthales	Diaporthales_fam_Incertae_sedis	Tubakia	Tubakia_dryinoides	Plant pathogen	Pathogen	4.73788412143499e-06
ASV1729	Fungi	Ascomycota	Dothideomycetes	Dothideales	Aureobasidiaceae	Aureobasidium	Aureobasidium_pullulans	Sooty mold	Sooty mold	4.73788412143499e-06
ASV1730	Fungi	Ascomycota	Sordariomycetes	Xylariales	Amphisphaeriaceae	Seimatosporium	Seimatosporium_quercinum	Plant pathogen	Pathogen	4.73788412143499e-06
ASV1731	Fungi	Ascomycota	Leotiomycetes	Helotiales	Dermateaceae	Naevala	Naevala_perexigua	Unspecified saprotroph	Saprotroph	4.63707807629808e-06
ASV1732	Fungi	Ascomycota	Dothideomycetes	Capnodiales	unidentified	unidentified	unidentified	Unknown	Unknown	4.63707807629808e-06
ASV1733	Fungi	Ascomycota	Dothideomycetes	Pleosporales	Phaeosphaeriaceae	Septoriella	Septoriella_hirta	Litter saprotroph	Saprotroph	4.63707807629808e-06
ASV1734	Fungi	Ascomycota	Dothideomycetes	Venturiales	Venturiaceae	Venturia	Venturia_inaequalis	Plant pathogen	Pathogen	4.63707807629808e-06
ASV1735	Fungi	Ascomycota	Sordariomycetes	Diaporthales	Gnomoniaceae	Plagiostoma	Plagiostoma_dilatatum	Wood saprotroph	Saprotroph	4.63707807629808e-06
ASV1736	Fungi	Ascomycota	Eurotiomycetes	Chaetothyriales	Chaetothyriaceae	Ceramothyrium	Ceramothyrium_carniolicum	Litter saprotroph	Saprotroph	4.63707807629808e-06
ASV1737	Fungi	Ascomycota	Leotiomycetes	Helotiales	unidentified	unidentified	unidentified	Unknown	Unknown	4.63707807629808e-06
ASV1738	Fungi	Ascomycota	Leotiomycetes	Rhytismatales	Rhytismataceae	unidentified	unidentified	Unknown	Unknown	4.63707807629808e-06
ASV1739	Fungi	Ascomycota	Dothideomycetes	Pleosporales	Phaeosphaeriaceae	Nodulosphaeria	Nodulosphaeria_scabiosae	Litter saprotroph	Saprotroph	4.63707807629808e-06
ASV1740	Fungi	Basidiomycota	Tremellomycetes	Tremellales	Tremellaceae	Cryptococcus	unidentified	Unspecified saprotroph	Saprotroph	4.63707807629808e-06
ASV1741	Fungi	Ascomycota	Leotiomycetes	Helotiales	unidentified	unidentified	unidentified	Unknown	Unknown	4.63707807629808e-06
ASV1742	Fungi	Ascomycota	Dothideomycetes	Pleosporales	Phaeosphaeriaceae	Parastagonospora	unidentified	Plant pathogen	Pathogen	4.63707807629808e-06
ASV1743	Fungi	unidentified	unidentified	unidentified	unidentified	unidentified	unidentified	Unknown	Unknown	4.63707807629808e-06
ASV1744	Fungi	Ascomycota	Dothideomycetes	Capnodiales	Teratosphaeriaceae	Capnobotryella	Capnobotryella_renispora	Litter saprotroph	Saprotroph	4.63707807629808e-06
ASV1745	Fungi	unidentified	unidentified	unidentified	unidentified	unidentified	unidentified	Unknown	Unknown	4.63707807629808e-06
ASV1746	Fungi	Ascomycota	Dothideomycetes	unidentified	unidentified	unidentified	unidentified	Unknown	Unknown	1.81450881246447e-06
ASV1747	Fungi	Ascomycota	Dothideomycetes	Pleosporales	Didymellaceae	Stagonosporopsis	Stagonosporopsis_crystalliniformis	Plant pathogen	Pathogen	4.63707807629808e-06
ASV1748	Fungi	Ascomycota	Dothideomycetes	Capnodiales	Teratosphaeriaceae	unidentified	unidentified	Unknown	Unknown	4.63707807629808e-06
ASV1749	Fungi	Ascomycota	Dothideomycetes	Capnodiales	Neodevriesiaceae	unidentified	unidentified	Unknown	Unknown	4.63707807629808e-06
ASV1750	Fungi	Ascomycota	Dothideomycetes	Pleosporales	Corynesporascaceae	Corynespora	Corynespora_smithii	Plant pathogen	Pathogen	4.53627203116116e-06
ASV1751	Fungi	unidentified	unidentified	unidentified	unidentified	unidentified	unidentified	Unknown	Unknown	4.53627203116116e-06
ASV1752	Fungi	Ascomycota	Dothideomycetes	Capnodiales	Teratosphaeriaceae	Devriesia	unidentified	Plant pathogen	Pathogen	4.53627203116116e-06
ASV1753	Fungi	Ascomycota	Leotiomycetes	Rhytismatales	Rhytismataceae	Lophodermium	unidentified	Plant pathogen	Pathogen	4.53627203116116e-06
ASV1754	Fungi	Ascomycota	Dothideomycetes	Pleosporales	unidentified	unidentified	unidentified	Unknown	Unknown	4.53627203116116e-06
ASV1755	Fungi	Ascomycota	Dothideomycetes	Venturiales	Sympoventuriaceae	Fusicladium	Fusicladium_proteae	Plant pathogen	Pathogen	4.53627203116116e-06
ASV1756	Fungi	Ascomycota	Leotiomycetes	Helotiales	unidentified	unidentified	unidentified	Unknown	Unknown	4.53627203116116e-06
ASV1757	Fungi	unidentified	unidentified	unidentified	unidentified	unidentified	unidentified	unidentified	Unknown	4.53627203116116e-06
ASV1758	Fungi	Ascomycota	Leotiomycetes	Helotiales	unidentified	unidentified	unidentified	Unknown	Unknown	4.53627203116116e-06
ASV1759	Fungi	Ascomycota	Sordariomycetes	Trichosphaeriales	Trichosphaeriaceae	Nigrospora	Nigrospora_oryzae	Litter saprotroph	Saprotroph	2.92337530897053e-06
ASV1760	Fungi	Ascomycota	Dothideomycetes	Pleosporales	Didymellaceae	Phoma	unidentified	Plant pathogen	Pathogen	4.53627203116116e-06
ASV1761	Fungi	Ascomycota	Sordariomycetes	Hypocreales	Stachybotryaceae	Parvothecium	Parvothecium_terrestre	Litter saprotroph	Saprotroph	4.53627203116116e-06
ASV1762	Fungi	Ascomycota	Dothideomycetes	Pleosporales	Phaeosphaeriaceae	Septoriella	Septoriella_hirta	Litter saprotroph	Saprotroph	4.53627203116116e-06
ASV1763	Fungi	Ascomycota	Dothideomycetes	Capnodiales	Neodevriesiaceae	Neodevriesia	Neodevriesia_poagena	Plant pathogen	Pathogen	4.53627203116116e-06
ASV1764	Fungi	unidentified	unidentified	unidentified	unidentified	unidentified	unidentified	Unknown	Unknown	4.53627203116116e-06
ASV1765	Fungi	Basidiomycota	Tremellomycetes	Tremellales	Naemateliaceae	Naematelia	Naematelia_aurantialba	Mycoparasite	Mycoparasite	2.7217632186967e-06
ASV1766	Fungi	unidentified	unidentified	unidentified	unidentified	unidentified	unidentified	Unknown	Unknown	4.53627203116116e-06
ASV1767	Fungi	Ascomycota	Leotiomycetes	Helotiales	Helotiaceae	Belonioscyphella	Belonioscyphella_hypnorum	Litter saprotroph	Saprotroph	4.53627203116116e-06
ASV1768	Fungi	Ascomycota	Dothideomycetes	unidentified	unidentified	unidentified	unidentified	Unknown	Unknown	4.53627203116116e-06
ASV1769	Fungi	Basidiomycota	Tremellomycetes	Tremellales	Tremellaceae	Tremella	Tremella_globispora	Mycoparasite	Mycoparasite	4.53627203116116e-06
ASV1770	Fungi	Ascomycota	Dothideomycetes	Botryosphaeriales	unidentified	unidentified	unidentified	Unknown	Unknown	4.53627203116116e-06
ASV1771	Fungi	Ascomycota	Leotiomycetes	Thelebolales	Pseudeurotiaceae	unidentified	unidentified	Unknown	Unknown	4.53627203116116e-06
ASV1772	Fungi	unidentified	unidentified	unidentified	unidentified	unidentified	unidentified	Unknown	Unknown	4.53627203116116e-06
ASV1773	Fungi	Ascomycota	Leotiomycetes	Helotiales	unidentified	unidentified	unidentified	Unknown	Unknown	4.53627203116116e-06
ASV1774	Fungi	Ascomycota	Eurotiomycetes	Eurotiales	Trichocomaceae	Talaromyces	Talaromyces_piceae	Unspecified saprotroph	Saprotroph	4.43546598602425e-06
ASV1775	Fungi	Ascomycota	Eurotiomycetes	Chaetothyriales	Chaetothyriaceae	Ceramothyrium	Ceramothyrium_carniolicum	Litter saprotroph	Saprotroph	4.43546598602425e-06
ASV1776	Fungi	Ascomycota	Dothideomycetes	Dothideales	unidentified	unidentified	unidentified	Unknown	Unknown	4.43546598602425e-06
ASV1777	Fungi	Ascomycota	Dothideomycetes	Capnodiales	Teratosphaeriaceae	Devriesia	unidentified	Plant pathogen	Pathogen	4.43546598602425e-06
ASV1778	Fungi	Ascomycota	Dothideomycetes	Capnodiales	Mycosphaerellaceae	Zymoseptoria	Zymoseptoria_passerinii	Plant pathogen	Pathogen	4.43546598602425e-06
ASV1779	Fungi	Ascomycota	Dothideomycetes	Capnodiales	Mycosphaerellaceae	unidentified	unidentified	Unknown	Unknown	4.43546598602425e-06
ASV1780	Fungi	Ascomycota	Dothideomycetes	Pleosporales	Phaeosphaeriaceae	Neosetophoma	Neosetophoma_rosigena	Litter saprotroph	Saprotroph	4.43546598602425e-06
ASV1781	Fungi	unidentified	unidentified	unidentified	unidentified	unidentified	unidentified	Unknown	Unknown	4.43546598602425e-06
ASV1782	Fungi	Ascomycota	Lecanoromycetes	Caliciales	Physciaceae	Rinodina	Rinodina_pyrina	Lichenised	Other	4.43546598602425e-06
ASV1783	Fungi	Ascomycota	Sordariomycetes	Hypocreales	Nectriaceae	Thyronectria	unidentified	Plant pathogen	Pathogen	4.43546598602425e-06
ASV1784	Fungi	Ascomycota	Dothideomycetes	Pleosporales	Didymellaceae	Phoma	unidentified	Plant pathogen	Pathogen	4.43546598602425e-06
ASV1785	Fungi	Basidiomycota	Tremellomycetes	Tremellales	Sirobasidiaceae	Sirobasidium	unidentified	Unspecified saprotroph	Saprotroph	4.43546598602425e-06
ASV1786	Fungi	Basidiomycota	Tremellomycetes	Tremellales	unidentified	unidentified	unidentified	Unknown	Unknown	4.43546598602425e-06
ASV1787	Fungi	Ascomycota	unidentified	unidentified	unidentified	unidentified	unidentified	Unknown	Unknown	4.43546598602425e-06
ASV1788	Fungi	Ascomycota	Eurotiomycetes	Phaeomoniellales	unidentified	unidentified	unidentified	Unknown	Unknown	4.43546598602425e-06
ASV1789	Fungi	Ascomycota	Sordariomycetes	Xylariales	Amphisphaeriaceae	Seimatosporium	Seimatosporium_rosigenum	Plant pathogen	Pathogen	4.43546598602425e-06
ASV1790	Fungi	Ascomycota	Leotiomycetes	Helotiales	Dermateaceae	Naevala	Naevala_perexigua	Unspecified saprotroph	Saprotroph	4.43546598602425e-06
ASV1791	Fungi	Ascomycota	Eurotiomycetes	Chaetothyriales	Epibryaceae	Epibryon	Epibryon_interlamellare	Plant pathogen	Pathogen	4.43546598602425e-06
ASV1792	Fungi	Ascomycota	Lecanoromycetes	unidentified	unidentified	unidentified	unidentified	Unknown	Unknown	4.43546598602425e-06
ASV1793	Fungi	Ascomycota	Dothideomycetes	Capnodiales	Teratosphaeriaceae	unidentified	unidentified	Unknown	Unknown	4.43546598602425e-06
ASV1794	Fungi	Ascomycota	Leotiomycetes	Helotiales	unidentified	unidentified	unidentified	Unknown	Unknown	4.43546598602425e-06
ASV1795	Fungi	Ascomycota	Leotiomycetes	Helotiales	Myxotrichaceae	Oidiodendron	Oidiodendron_echinulatum	Soil saprotroph	Saprotroph	4.43546598602425e-06
ASV1796	Fungi	Basidiomycota	Tremellomycetes	Tremellales	Bulleribasidiaceae	Vishniacozyma	Vishniacozyma_globispora	Unspecified saprotroph	Saprotroph	4.43546598602425e-06
ASV1797	Fungi	Ascomycota	Leotiomycetes	Helotiales	unidentified	unidentified	unidentified	Unknown	Unknown	4.43546598602425e-06
ASV1798	Fungi	Ascomycota	Dothideomycetes	Capnodiales	Schizothyriaceae	Zygophiala	Zygophiala_cryptogama	Litter saprotroph	Saprotroph	4.43546598602425e-06
ASV1799	Fungi	unidentified	unidentified	unidentified	unidentified	unidentified	unidentified	Unknown	Unknown	4.43546598602425e-06
ASV1800	Fungi	Ascomycota	Dothideomycetes	Capnodiales	Mycosphaerellaceae	Ramularia	Ramularia_cynarae	Plant pathogen	Pathogen	4.43546598602425e-06
ASV1801	Fungi	Ascomycota	Leotiomycetes	Helotiales	unidentified	unidentified	unidentified	Unknown	Unknown	4.33465994088733e-06
ASV1802	Fungi	Ascomycota	Eurotiomycetes	Coryneliales	unidentified	unidentified	unidentified	Unknown	Unknown	4.33465994088733e-06
ASV1803	Fungi	Ascomycota	Dothideomycetes	Capnodiales	Neodevriesiaceae	Neodevriesia	Neodevriesia_poagena	Plant pathogen	Pathogen	4.33465994088733e-06
ASV1804	Fungi	Ascomycota	Dothideomycetes	Pleosporales	Phaeosphaeriaceae	Parastagonospora	unidentified	Plant pathogen	Pathogen	4.33465994088733e-06
ASV1805	Fungi	Ascomycota	Dothideomycetes	Pleosporales	Lophiostomataceae	Platystomum	Platystomum_crataegi	Wood saprotroph	Saprotroph	4.33465994088733e-06
ASV1806	Fungi	Ascomycota	Leotiomycetes	Rhytismatales	Rhytismataceae	Colpoma	unidentified	Litter saprotroph	Saprotroph	4.33465994088733e-06
ASV1807	Fungi	unidentified	unidentified	unidentified	unidentified	unidentified	unidentified	Unknown	Unknown	4.33465994088733e-06
ASV1808	Fungi	Ascomycota	Leotiomycetes	Helotiales	Sclerotiniaceae	unidentified	unidentified	Unknown	Unknown	4.33465994088733e-06
ASV1809	Fungi	Ascomycota	Sordariomycetes	Hypocreales	unidentified	unidentified	unidentified	Unknown	Unknown	4.33465994088733e-06
ASV1810	Fungi	Ascomycota	Dothideomycetes	Pleosporales	Phaeosphaeriaceae	Neosetophoma	Neosetophoma_samararum	Litter saprotroph	Saprotroph	4.33465994088733e-06
ASV1811	Fungi	unidentified	unidentified	unidentified	unidentified	unidentified	unidentified	Unknown	Unknown	4.33465994088733e-06
ASV1812	Fungi	Ascomycota	Dothideomycetes	Dothideomycetes_ord_Incertae_sedis	Dothideomycetes_fam_Incertae_sedis	Peltaster	Peltaster_cerophilus	Plant pathogen	Pathogen	4.33465994088733e-06
ASV1813	Fungi	Ascomycota	Dothideomycetes	Pleosporales	Pleosporaceae	Stemphylium	Stemphylium_vesicarium	Plant pathogen	Pathogen	4.33465994088733e-06
ASV1814	Fungi	Ascomycota	Sordariomycetes	Diaporthales	Gnomoniaceae	Ophiognomonia	Ophiognomonia_tucumanensis	Plant pathogen	Pathogen	0.000100705239091778
ASV1815	Fungi	Basidiomycota	Tremellomycetes	Tremellales	Tremellaceae	Cryptococcus	unidentified	Unspecified saprotroph	Saprotroph	4.33465994088733e-06
ASV1816	Fungi	Ascomycota	Dothideomycetes	Pleosporales	Didymosphaeriaceae	Paraconiothyrium	unidentified	Wood saprotroph	Saprotroph	4.33465994088733e-06
ASV1817	Fungi	Ascomycota	Dothideomycetes	Pleosporales	Phaeosphaeriaceae	unidentified	unidentified	Unknown	Unknown	4.33465994088733e-06
ASV1818	Fungi	Ascomycota	Dothideomycetes	Pleosporales	Phaeosphaeriaceae	Muriphaeosphaeria	Muriphaeosphaeria_viburni	Unspecified saprotroph	Saprotroph	4.33465994088733e-06
ASV1819	Fungi	Ascomycota	Sordariomycetes	Xylariales	unidentified	unidentified	unidentified	Unknown	Unknown	4.33465994088733e-06
ASV1820	Fungi	Basidiomycota	Tremellomycetes	Tremellales	Bulleribasidiaceae	Vishniacozyma	Vishniacozyma_victoriae	Unspecified saprotroph	Saprotroph	4.33465994088733e-06
ASV1821	Fungi	Ascomycota	Eurotiomycetes	Chaetothyriales	unidentified	unidentified	unidentified	Unknown	Unknown	4.23385389575042e-06
ASV1822	Fungi	Ascomycota	Sordariomycetes	Diaporthales	Gnomoniaceae	Plagiostoma	Plagiostoma_dilatatum	Wood saprotroph	Saprotroph	4.23385389575042e-06
ASV1823	Fungi	unidentified	unidentified	unidentified	unidentified	unidentified	unidentified	Unknown	Unknown	4.23385389575042e-06
ASV1824	Fungi	Basidiomycota	Tremellomycetes	Tremellales	Trimorphomycetaceae	Saitozyma	Saitozyma_podzolica	Soil saprotroph	Saprotroph	4.23385389575042e-06
ASV1825	Fungi	Ascomycota	Dothideomycetes	Pleosporales	Phaeosphaeriaceae	Septoriella	Septoriella_hirta	Litter saprotroph	Saprotroph	4.23385389575042e-06
ASV1826	Fungi	Basidiomycota	Tremellomycetes	Tremellales	unidentified	unidentified	unidentified	Unknown	Unknown	4.23385389575042e-06
ASV1827	Fungi	Ascomycota	Leotiomycetes	Helotiales	Vibrisseaceae	Phialocephala	Phialocephala_fortinii	Soil saprotroph	Saprotroph	4.23385389575042e-06
ASV1828	Fungi	Ascomycota	Sordariomycetes	Diaporthales	Gnomoniaceae	Plagiostoma	Plagiostoma_dilatatum	Wood saprotroph	Saprotroph	4.23385389575042e-06
ASV1829	Fungi	Basidiomycota	Dacrymycetes	Dacrymycetales	Dacrymycetaceae	Dacrymyces	Dacrymyces_sobrius	Wood saprotroph	Saprotroph	4.23385389575042e-06
ASV1830	Fungi	Ascomycota	Dothideomycetes	Capnodiales	unidentified	unidentified	unidentified	Unknown	Unknown	4.23385389575042e-06
ASV1831	Fungi	Ascomycota	Dothideomycetes	Pleosporales	Didymellaceae	Paraboeremia	Paraboeremia_selaginellae	Unspecified saprotroph	Saprotroph	4.23385389575042e-06
ASV1832	Fungi	Ascomycota	Dothideomycetes	Capnodiales	Cladosporiaceae	Rachicladosporium	Rachicladosporium_paucitum	Litter saprotroph	Saprotroph	4.23385389575042e-06
ASV1833	Fungi	Ascomycota	Dothideomycetes	Pleosporales	Phaeosphaeriaceae	Phaeosphaeria	unidentified	Litter saprotroph	Saprotroph	4.23385389575042e-06
ASV1834	Fungi	Ascomycota	Sordariomycetes	Diaporthales	Gnomoniaceae	Ophiognomonia	Ophiognomonia_tucumanensis	Plant pathogen	Pathogen	4.23385389575042e-06
ASV1835	Fungi	Ascomycota	Sordariomycetes	Hypocreales	Nectriaceae	Gibberella	Gibberella_tricincta	Plant pathogen	Pathogen	4.23385389575042e-06
ASV1836	Fungi	Ascomycota	Dothideomycetes	Pleosporales	Phaeosphaeriaceae	Neostagonospora	unidentified	Litter saprotroph	Saprotroph	4.23385389575042e-06
ASV1837	Fungi	Ascomycota	Leotiomycetes	Helotiales	Dermateaceae	Oculimacula	Oculimacula_yallundae	Plant pathogen	Pathogen	4.23385389575042e-06
ASV1838	Fungi	Ascomycota	Dothideomycetes	Pleosporales	Lentitheciaceae	Keissleriella	Keissleriella_phragmiticola	Wood saprotroph	Saprotroph	4.23385389575042e-06
ASV1839	Fungi	Basidiomycota	Cystobasidiomycetes	Cystobasidiales	Cystobasidiaceae	Cystobasidium	unidentified	Mycoparasite	Mycoparasite	4.23385389575042e-06
ASV1840	Fungi	Ascomycota	Leotiomycetes	Helotiales	Hyaloscyphaceae	Unguicularia	Unguicularia_unguiculata	Litter saprotroph	Saprotroph	4.23385389575042e-06
ASV1841	Fungi	Ascomycota	Sordariomycetes	Diaporthales	Gnomoniaceae	Plagiostoma	Plagiostoma_dilatatum	Wood saprotroph	Saprotroph	4.23385389575042e-06
ASV1842	Fungi	Ascomycota	Leotiomycetes	Helotiales	Dermateaceae	Naevala	Naevala_perexigua	Unspecified saprotroph	Saprotroph	4.23385389575042e-06
ASV1843	Fungi	Ascomycota	Pezizomycetes	Pezizales	unidentified	unidentified	unidentified	Unknown	Unknown	0.000100705239091778
ASV1844	Fungi	unidentified	unidentified	unidentified	unidentified	unidentified	unidentified	Unknown	Unknown	2.92337530897053e-06
ASV1845	Fungi	Ascomycota	Eurotiomycetes	unidentified	unidentified	unidentified	unidentified	Unknown	Unknown	4.23385389575042e-06
ASV1846	Fungi	Ascomycota	Dothideomycetes	Pleosporales	Melanommataceae	Muriformistrickeria	Muriformistrickeria_rosae	Wood saprotroph	Saprotroph	4.23385389575042e-06
ASV1847	Fungi	Ascomycota	Lecanoromycetes	unidentified	unidentified	unidentified	unidentified	Unknown	Unknown	4.23385389575042e-06
ASV1848	Fungi	Ascomycota	Leotiomycetes	Helotiales	unidentified	unidentified	unidentified	Unknown	Unknown	4.23385389575042e-06
ASV1849	Fungi	Ascomycota	Eurotiomycetes	Chaetothyriales	Trichomeriaceae	unidentified	unidentified	Unknown	Unknown	4.23385389575042e-06
ASV1850	Fungi	Ascomycota	Dothideomycetes	Capnodiales	Neodevriesiaceae	Neodevriesia	Neodevriesia_capensis	Plant pathogen	Pathogen	4.13304785061351e-06
ASV1851	Fungi	Ascomycota	Dothideomycetes	Pleosporales	Phaeosphaeriaceae	Acericola	Acericola_italica	Wood saprotroph	Saprotroph	4.13304785061351e-06
ASV1852	Fungi	Ascomycota	Dothideomycetes	Capnodiales	Mycosphaerellaceae	Passalora	unidentified	Plant pathogen	Pathogen	4.13304785061351e-06
ASV1853	Fungi	Ascomycota	Dothideomycetes	Botryosphaeriales	Botryosphaeriaceae	Alanphillipsia	unidentified	Plant pathogen	Pathogen	4.13304785061351e-06
ASV1854	Fungi	Basidiomycota	Tremellomycetes	Tremellales	unidentified	unidentified	unidentified	Unknown	Unknown	4.13304785061351e-06
ASV1855	Fungi	Ascomycota	Dothideomycetes	Capnodiales	Mycosphaerellaceae	Ramularia	Ramularia_cynarae	Plant pathogen	Pathogen	4.13304785061351e-06
ASV1856	Fungi	Ascomycota	Dothideomycetes	Capnodiales	unidentified	unidentified	unidentified	Unknown	Unknown	4.13304785061351e-06
ASV1857	Fungi	Ascomycota	Dothideomycetes	Venturiales	Venturiaceae	unidentified	unidentified	Unknown	Unknown	4.13304785061351e-06
ASV1858	Fungi	unidentified	unidentified	unidentified	unidentified	unidentified	unidentified	Unknown	Unknown	4.13304785061351e-06
ASV1859	Fungi	Ascomycota	Leotiomycetes	Erysiphales	Erysiphaceae	Podosphaera	Podosphaera_leucotricha	Plant pathogen	Pathogen	4.13304785061351e-06
ASV1860	Fungi	Basidiomycota	Tremellomycetes	Tremellales	Tremellaceae	Tremella	Tremella_diploschistina	Mycoparasite	Mycoparasite	3.72982367006585e-06
ASV1861	Fungi	Ascomycota	Dothideomycetes	unidentified	unidentified	unidentified	unidentified	Unknown	Unknown	4.13304785061351e-06
ASV1862	Fungi	Basidiomycota	Tremellomycetes	Tremellales	Bulleribasidiaceae	Vishniacozyma	Vishniacozyma_carnescens	Unspecified saprotroph	Saprotroph	4.13304785061351e-06
ASV1863	Fungi	Ascomycota	Leotiomycetes	Helotiales	Sclerotiniaceae	unidentified	unidentified	Unknown	Unknown	4.13304785061351e-06
ASV1864	Fungi	Ascomycota	Dothideomycetes	unidentified	unidentified	unidentified	unidentified	Unknown	Unknown	4.13304785061351e-06
ASV1865	Fungi	Ascomycota	Leotiomycetes	Helotiales	Dermateaceae	Naevala	Naevala_perexigua	Unspecified saprotroph	Saprotroph	4.13304785061351e-06
ASV1866	Fungi	Basidiomycota	Microbotryomycetes	Sporidiobolales	unidentified	unidentified	unidentified	Unknown	Unknown	4.13304785061351e-06
ASV1867	Fungi	Ascomycota	Dothideomycetes	Venturiales	Venturiaceae	Venturia	unidentified	Plant pathogen	Pathogen	4.13304785061351e-06
ASV1868	Fungi	Ascomycota	Leotiomycetes	Helotiales	Vibrisseaceae	Vibrissea	Vibrissea_flavovirens	Litter saprotroph	Saprotroph	4.13304785061351e-06
ASV1869	Fungi	Ascomycota	Dothideomycetes	Pleosporales	Leptosphaeriaceae	Ampelomyces	Ampelomyces_quisqualis	Plant pathogen	Pathogen	4.13304785061351e-06
ASV1870	Fungi	Ascomycota	Sordariomycetes	Xylariales	Diatrypaceae	unidentified	unidentified	Unknown	Unknown	0.000100705239091778
ASV1871	Fungi	Ascomycota	Dothideomycetes	Dothideales	Dothideaceae	Endoconidioma	Endoconidioma_populi	Unspecified saprotroph	Saprotroph	4.13304785061351e-06
ASV1872	Fungi	Ascomycota	Leotiomycetes	Helotiales	Dermateaceae	Oculimacula	Oculimacula_yallundae	Plant pathogen	Pathogen	4.13304785061351e-06
ASV1873	Fungi	Ascomycota	Lecanoromycetes	Lecanorales	Cladoniaceae	Cladonia	Cladonia_darwinii	Lichenised	Other	4.13304785061351e-06
ASV1874	Fungi	Ascomycota	Dothideomycetes	Pleosporales	Didymellaceae	Calophoma	Calophoma_clematidis-rectae	Plant pathogen	Pathogen	4.13304785061351e-06
ASV1875	Fungi	Ascomycota	Dothideomycetes	Pleosporales	Lentitheciaceae	Pleurophoma	Pleurophoma_ossicola	Plant pathogen	Pathogen	4.03224180547659e-06
ASV1876	Fungi	Ascomycota	Dothideomycetes	Capnodiales	Mycosphaerellaceae	unidentified	unidentified	Unknown	Unknown	4.03224180547659e-06
ASV1877	Fungi	Ascomycota	unidentified	unidentified	unidentified	unidentified	unidentified	Unknown	Unknown	4.03224180547659e-06
ASV1878	Fungi	Ascomycota	Dothideomycetes	Pleosporales	unidentified	unidentified	unidentified	Unknown	Unknown	4.03224180547659e-06
ASV1879	Fungi	Ascomycota	Lecanoromycetes	Lecanorales	Lecanoraceae	Lecanora	Lecanora_chlarotera	Lichenised	Other	4.03224180547659e-06
ASV1880	Fungi	Basidiomycota	Tremellomycetes	Tremellales	Trimorphomycetaceae	Sugitazyma	Sugitazyma_miyagiana	Unspecified saprotroph	Saprotroph	4.03224180547659e-06
ASV1881	Fungi	Ascomycota	Dothideomycetes	Pleosporales	Phaeosphaeriaceae	Phaeosphaeria	unidentified	Litter saprotroph	Saprotroph	4.03224180547659e-06
ASV1882	Fungi	Ascomycota	Eurotiomycetes	Chaetothyriales	unidentified	unidentified	unidentified	Unknown	Unknown	4.03224180547659e-06
ASV1883	Fungi	Ascomycota	Dothideomycetes	Capnodiales	Teratosphaeriaceae	unidentified	unidentified	Unknown	Unknown	4.03224180547659e-06
ASV1884	Fungi	Ascomycota	Dothideomycetes	Dothideales	Dothioraceae	Hormonema	Hormonema_macrosporum	Unspecified saprotroph	Saprotroph	4.03224180547659e-06
ASV1885	Fungi	Ascomycota	Dothideomycetes	Capnodiales	Mycosphaerellaceae	Cercospora	Cercospora_eucommiae	Plant pathogen	Pathogen	4.03224180547659e-06
ASV1886	Fungi	Ascomycota	Dothideomycetes	Capnodiales	Mycosphaerellaceae	Zasmidium	Zasmidium_eucalyptorum	Plant pathogen	Pathogen	4.03224180547659e-06
ASV1887	Fungi	Ascomycota	Eurotiomycetes	Chaetothyriales	unidentified	unidentified	unidentified	Unknown	Unknown	4.03224180547659e-06
ASV1888	Fungi	Ascomycota	Eurotiomycetes	Chaetothyriales	Trichomeriaceae	Knufia	Knufia_cryptophialidica	Soil saprotroph	Saprotroph	4.03224180547659e-06
ASV1889	Fungi	Ascomycota	Dothideomycetes	Pleosporales	Didymosphaeriaceae	Paraconiothyrium	Paraconiothyrium_africanum	Wood saprotroph	Saprotroph	4.03224180547659e-06
ASV1890	Fungi	Ascomycota	Dothideomycetes	Capnodiales	Mycosphaerellaceae	Ramularia	Ramularia_cynarae	Plant pathogen	Pathogen	4.03224180547659e-06
ASV1891	Fungi	Ascomycota	Leotiomycetes	Helotiales	Myxotrichaceae	unidentified	unidentified	Unknown	Unknown	3.93143576033968e-06
ASV1892	Fungi	Ascomycota	Leotiomycetes	Rhytismatales	Rhytismataceae	Lophodermium	Lophodermium_pinastri	Plant pathogen	Pathogen	3.93143576033968e-06
ASV1893	Fungi	Ascomycota	Dothideomycetes	Capnodiales	unidentified	unidentified	unidentified	Unknown	Unknown	3.93143576033968e-06
ASV1894	Fungi	Ascomycota	Leotiomycetes	Helotiales	Dermateaceae	Oculimacula	Oculimacula_yallundae	Plant pathogen	Pathogen	3.93143576033968e-06
ASV1895	Fungi	Ascomycota	Dothideomycetes	Pleosporales	Massarinaceae	Stagonospora	Stagonospora_tainanensis	Plant pathogen	Pathogen	3.93143576033968e-06
ASV1896	Fungi	Ascomycota	Leotiomycetes	Helotiales	Helotiaceae	Crocicreas	unidentified	Litter saprotroph	Saprotroph	3.93143576033968e-06
ASV1897	Fungi	Ascomycota	Leotiomycetes	Helotiales	Dermateaceae	Belonopsis	unidentified	Unknown	Unknown	3.93143576033968e-06
ASV1898	Fungi	Basidiomycota	Tremellomycetes	Tremellales	Sirobasidiaceae	Sirobasidium	unidentified	Unspecified saprotroph	Saprotroph	3.93143576033968e-06
ASV1899	Fungi	Ascomycota	Sordariomycetes	Xylariales	Xylariales_fam_Incertae_sedis	Liberomyces	Liberomyces_macrosporus	Foliar endophyte	Endophyte	3.93143576033968e-06
ASV1900	Fungi	Ascomycota	Leotiomycetes	Helotiales	Helotiaceae	Claussenomyces	unidentified	Wood saprotroph	Saprotroph	3.93143576033968e-06
ASV1901	Fungi	Ascomycota	Dothideomycetes	Capnodiales	Neodevriesiaceae	Neodevriesia	Neodevriesia_poagena	Plant pathogen	Pathogen	3.93143576033968e-06
ASV1902	Fungi	Ascomycota	Dothideomycetes	Capnodiales	unidentified	unidentified	unidentified	Unknown	Unknown	3.93143576033968e-06
ASV1903	Fungi	Ascomycota	Sordariomycetes	Hypocreales	Hypocreales_fam_Incertae_sedis	Acremonium	Acremonium_hyalinulum	Unspecified saprotroph	Saprotroph	3.93143576033968e-06
ASV1904	Fungi	Ascomycota	Dothideomycetes	Pleosporales	Phaeosphaeriaceae	Septoriella	Septoriella_hirta	Litter saprotroph	Saprotroph	3.93143576033968e-06
ASV1905	Fungi	Ascomycota	Dothideomycetes	Venturiales	Venturiaceae	Venturia	Venturia_viennotii	Plant pathogen	Pathogen	3.93143576033968e-06
ASV1906	Fungi	unidentified	unidentified	unidentified	unidentified	unidentified	unidentified	Unknown	Unknown	3.93143576033968e-06
ASV1907	Fungi	Ascomycota	Dothideomycetes	Pleosporales	Leptosphaeriaceae	Leptosphaeria	Leptosphaeria_robusta	Plant pathogen	Pathogen	3.93143576033968e-06
ASV1908	Fungi	Ascomycota	Leotiomycetes	Helotiales	Hyaloscyphaceae	Albotricha	Albotricha_albotestacea	Litter saprotroph	Saprotroph	3.93143576033968e-06
ASV1909	Fungi	unidentified	unidentified	unidentified	unidentified	unidentified	unidentified	Unknown	Unknown	3.93143576033968e-06
ASV1910	Fungi	Basidiomycota	Tremellomycetes	Tremellales	Bulleribasidiaceae	Vishniacozyma	Vishniacozyma_dimennae	Unspecified saprotroph	Saprotroph	3.93143576033968e-06
ASV1911	Fungi	unidentified	unidentified	unidentified	unidentified	unidentified	unidentified	Unknown	Unknown	3.93143576033968e-06
ASV1912	Fungi	Ascomycota	Eurotiomycetes	Chaetothyriales	unidentified	unidentified	unidentified	Unknown	Unknown	3.93143576033968e-06
ASV1913	Fungi	Ascomycota	Leotiomycetes	Helotiales	Sclerotiniaceae	Ciborinia	unidentified	Plant pathogen	Pathogen	3.93143576033968e-06
ASV1914	Fungi	Ascomycota	Sordariomycetes	Diaporthales	Valsaceae	Valsa	unidentified	Plant pathogen	Pathogen	3.93143576033968e-06
ASV1915	Fungi	Ascomycota	Leotiomycetes	Helotiales	Dermateaceae	Naevala	Naevala_perexigua	Unspecified saprotroph	Saprotroph	3.93143576033968e-06
ASV1916	Fungi	Ascomycota	Lecanoromycetes	Lecanorales	Parmeliaceae	Parmelia	unidentified	Lichenised	Other	3.83062971520276e-06
ASV1917	Fungi	Ascomycota	Dothideomycetes	Dothideales	Dothideaceae	Endoconidioma	Endoconidioma_populi	Unspecified saprotroph	Saprotroph	3.83062971520276e-06
ASV1918	Fungi	Ascomycota	Dothideomycetes	Capnodiales	Mycosphaerellaceae	Mycocentrospora	unidentified	Plant pathogen	Pathogen	3.83062971520276e-06
ASV1919	Fungi	Ascomycota	Dothideomycetes	Dothideales	Dothioraceae	Perusta	Perusta_inaequalis	Unspecified saprotroph	Saprotroph	3.83062971520276e-06
ASV1920	Fungi	unidentified	unidentified	unidentified	unidentified	unidentified	unidentified	Unknown	Unknown	3.83062971520276e-06
ASV1921	Fungi	unidentified	unidentified	unidentified	unidentified	unidentified	unidentified	Unknown	Unknown	3.83062971520276e-06
ASV1922	Fungi	Ascomycota	Dothideomycetes	Mytilinidiales	Mytilinidiaceae	Lophium	Lophium_arboricola	Litter saprotroph	Saprotroph	3.83062971520276e-06
ASV1923	Fungi	Ascomycota	Dothideomycetes	unidentified	unidentified	unidentified	unidentified	Unknown	Unknown	3.83062971520276e-06
ASV1924	Fungi	Basidiomycota	Tremellomycetes	Tremellales	unidentified	unidentified	unidentified	Unknown	Unknown	3.83062971520276e-06
ASV1925	Fungi	unidentified	unidentified	unidentified	unidentified	unidentified	unidentified	Unknown	Unknown	2.62095717355978e-06
ASV1926	Fungi	Basidiomycota	Tremellomycetes	Tremellales	Phaeotremellaceae	Gelidatrema	Gelidatrema_spencermartinsiae	Mycoparasite	Mycoparasite	3.83062971520276e-06
ASV1927	Fungi	Ascomycota	Sordariomycetes	Diaporthales	Melanconidaceae	Melanconis	Melanconis_itoana	Plant pathogen	Pathogen	3.83062971520276e-06
ASV1928	Fungi	Ascomycota	Dothideomycetes	Pleosporales	unidentified	unidentified	unidentified	Unknown	Unknown	3.83062971520276e-06
ASV1929	Fungi	Ascomycota	Sordariomycetes	Phomatosporales	Phomatosporaceae	Phomatospora	Phomatospora_biseriata	Wood saprotroph	Saprotroph	3.83062971520276e-06
ASV1930	Fungi	Ascomycota	Sordariomycetes	Xylariales	Xylariaceae	Hypoxylon	Hypoxylon_rubiginosum	Wood saprotroph	Saprotroph	3.83062971520276e-06
ASV1931	Fungi	Ascomycota	Eurotiomycetes	Chaetothyriales	Herpotrichiellaceae	unidentified	unidentified	Unknown	Unknown	3.83062971520276e-06
ASV1932	Fungi	Ascomycota	Eurotiomycetes	Chaetothyriales	Herpotrichiellaceae	Exophiala	Exophiala_nigra	Animal parasite	Other	3.83062971520276e-06
ASV1933	Fungi	Ascomycota	Sordariomycetes	Xylariales	Xylariales_fam_Incertae_sedis	Liberomyces	Liberomyces_macrosporus	Foliar endophyte	Endophyte	3.83062971520276e-06
ASV1934	Fungi	Ascomycota	Dothideomycetes	Capnodiales	Mycosphaerellaceae	Ramularia	Ramularia_cynarae	Plant pathogen	Pathogen	3.83062971520276e-06
ASV1935	Fungi	Ascomycota	Dothideomycetes	Venturiales	Sympoventuriaceae	unidentified	unidentified	Unknown	Unknown	3.72982367006585e-06
ASV1936	Fungi	Ascomycota	Sareomycetes	Sareales	Sareaceae	Sarea	Sarea_resinae	Unspecified saprotroph	Saprotroph	3.72982367006585e-06
ASV1937	Fungi	Ascomycota	Dothideomycetes	unidentified	unidentified	unidentified	unidentified	Unknown	Unknown	3.72982367006585e-06
ASV1938	Fungi	Ascomycota	unidentified	unidentified	unidentified	unidentified	unidentified	Unknown	Unknown	3.72982367006585e-06
ASV1939	Fungi	Ascomycota	unidentified	unidentified	unidentified	unidentified	unidentified	Unknown	Unknown	3.72982367006585e-06
ASV1940	Fungi	Ascomycota	Dothideomycetes	Pleosporales	unidentified	unidentified	unidentified	Unknown	Unknown	3.72982367006585e-06
ASV1941	Fungi	Basidiomycota	Tremellomycetes	Tremellales	Tremellaceae	Tremella	Tremella_globispora	Mycoparasite	Mycoparasite	3.72982367006585e-06
ASV1942	Fungi	Ascomycota	Dothideomycetes	Pleosporales	unidentified	unidentified	unidentified	Unknown	Unknown	3.72982367006585e-06
ASV1943	Fungi	Ascomycota	Lecanoromycetes	Acarosporales	Acarosporaceae	Trimmatothelopsis	Trimmatothelopsis_smaragdula	Lichenised	Other	3.72982367006585e-06
ASV1944	Fungi	Ascomycota	Leotiomycetes	Thelebolales	Pseudeurotiaceae	unidentified	unidentified	Unknown	Unknown	3.72982367006585e-06
ASV1945	Fungi	Ascomycota	Dothideomycetes	Capnodiales	Mycosphaerellaceae	Mycosphaerella	Mycosphaerella_tassiana	Plant pathogen	Pathogen	3.72982367006585e-06
ASV1946	Fungi	unidentified	unidentified	unidentified	unidentified	unidentified	unidentified	Unknown	Unknown	3.72982367006585e-06
ASV1947	Fungi	Ascomycota	Dothideomycetes	Pleosporales	Phaeosphaeriaceae	Septoriella	Septoriella_hirta	Litter saprotroph	Saprotroph	3.72982367006585e-06
ASV1948	Fungi	Ascomycota	Dothideomycetes	Capnodiales	Mycosphaerellaceae	unidentified	unidentified	Unknown	Unknown	3.72982367006585e-06
ASV1949	Fungi	unidentified	unidentified	unidentified	unidentified	unidentified	unidentified	Unknown	Unknown	3.72982367006585e-06
ASV1950	Fungi	Ascomycota	Dothideomycetes	Pleosporales	unidentified	unidentified	unidentified	Unknown	Unknown	3.72982367006585e-06
ASV1951	Fungi	Ascomycota	Dothideomycetes	Capnodiales	Extremaceae	unidentified	unidentified	Unknown	Unknown	3.72982367006585e-06
ASV1952	Fungi	Ascomycota	Dothideomycetes	Dothideales	Dothideales_fam_Incertae_sedis	Selenophoma	Selenophoma_linicola	Wood saprotroph	Saprotroph	3.72982367006585e-06
ASV1953	Fungi	Ascomycota	unidentified	unidentified	unidentified	unidentified	unidentified	Unknown	Unknown	3.72982367006585e-06
ASV1954	Fungi	Ascomycota	Dothideomycetes	Pleosporales	Didymellaceae	Didymella	Didymella_applanata	Plant pathogen	Pathogen	3.72982367006585e-06
ASV1955	Fungi	Ascomycota	Sordariomycetes	Diaporthales	Valsaceae	unidentified	unidentified	Unknown	Unknown	3.62901762492893e-06
ASV1956	Fungi	unidentified	unidentified	unidentified	unidentified	unidentified	unidentified	Unknown	Unknown	3.12498739924436e-06
ASV1957	Fungi	Ascomycota	Dothideomycetes	Pleosporales	Phaeosphaeriaceae	Neosetophoma	unidentified	Litter saprotroph	Saprotroph	3.62901762492893e-06
ASV1958	Fungi	Ascomycota	Eurotiomycetes	Chaetothyriales	Trichomeriaceae	Trichomerium	Trichomerium_dioscoreae	Foliar endophyte	Endophyte	3.62901762492893e-06
ASV1959	Fungi	Ascomycota	unidentified	unidentified	unidentified	unidentified	unidentified	Unknown	Unknown	3.62901762492893e-06
ASV1960	Fungi	Basidiomycota	Tremellomycetes	Tremellales	Bulleribasidiaceae	Dioszegia	unidentified	Litter saprotroph	Saprotroph	3.62901762492893e-06
ASV1961	Fungi	Ascomycota	Dothideomycetes	Capnodiales	Capnodiales_fam_Incertae_sedis	Arthrocatena	Arthrocatena_tenebrio	Soil saprotroph	Saprotroph	3.62901762492893e-06
ASV1962	Fungi	Ascomycota	Dothideomycetes	Capnodiales	Teratosphaeriaceae	Friedmanniomyces	unidentified	Litter saprotroph	Saprotroph	3.62901762492893e-06
ASV1963	Fungi	Ascomycota	unidentified	unidentified	unidentified	unidentified	unidentified	Unknown	Unknown	3.62901762492893e-06
ASV1964	Fungi	Ascomycota	Archaeorhizomycetes	Archaeorhizomycetales	Archaeorhizomycetaceae	Archaeorhizomyces	unidentified	Soil saprotroph	Saprotroph	3.12498739924436e-06
ASV1965	Fungi	Ascomycota	Dothideomycetes	Pleosporales	Pleosporaceae	Alternaria	Alternaria_metachromatica	Plant pathogen	Pathogen	3.62901762492893e-06
ASV1966	Fungi	Ascomycota	Sordariomycetes	Xylariales	Amphisphaeriaceae	Seimatosporium	Seimatosporium_rosigenum	Plant pathogen	Pathogen	3.62901762492893e-06
ASV1967	Fungi	Ascomycota	Lecanoromycetes	Lecanorales	Lecanoraceae	Lecanora	Lecanora_pulicaris	Lichenised	Other	2.11692694787521e-06
ASV1968	Fungi	Ascomycota	Dothideomycetes	unidentified	unidentified	unidentified	unidentified	Unknown	Unknown	3.62901762492893e-06
ASV1969	Fungi	Ascomycota	Eurotiomycetes	Coryneliales	unidentified	unidentified	unidentified	Unknown	Unknown	3.62901762492893e-06
ASV1970	Fungi	Ascomycota	Dothideomycetes	Capnodiales	Mycosphaerellaceae	Zymoseptoria	Zymoseptoria_passerinii	Plant pathogen	Pathogen	3.62901762492893e-06
ASV1971	Fungi	Ascomycota	Leotiomycetes	Helotiales	Sclerotiniaceae	Scleromitrula	Scleromitrula_spiraeicola	Plant pathogen	Pathogen	3.62901762492893e-06
ASV1972	Fungi	Ascomycota	Eurotiomycetes	Chaetothyriales	unidentified	unidentified	unidentified	Unknown	Unknown	3.62901762492893e-06
ASV1973	Fungi	Ascomycota	Sordariomycetes	Hypocreales	Hypocreaceae	Trichoderma	Trichoderma_lixii	Mycoparasite	Mycoparasite	3.62901762492893e-06
ASV1974	Fungi	Ascomycota	Dothideomycetes	Venturiales	Sympoventuriaceae	unidentified	unidentified	Unknown	Unknown	3.62901762492893e-06
ASV1975	Fungi	Ascomycota	Dothideomycetes	Venturiales	Venturiaceae	Venturia	Venturia_pyrina	Plant pathogen	Pathogen	3.62901762492893e-06
ASV1976	Fungi	unidentified	unidentified	unidentified	unidentified	unidentified	unidentified	Unknown	Unknown	0.000100705239091778
ASV1977	Fungi	Ascomycota	Leotiomycetes	Rhytismatales	Rhytismataceae	Lophodermium	unidentified	Plant pathogen	Pathogen	3.52821157979202e-06
ASV1978	Fungi	Ascomycota	Eurotiomycetes	Chaetothyriales	unidentified	unidentified	unidentified	Unknown	Unknown	3.52821157979202e-06
ASV1979	Fungi	Basidiomycota	Tremellomycetes	Tremellales	Bulleribasidiaceae	Dioszegia	Dioszegia_patagonica	Litter saprotroph	Saprotroph	3.52821157979202e-06
ASV1980	Fungi	Ascomycota	unidentified	unidentified	unidentified	unidentified	unidentified	Unknown	Unknown	3.52821157979202e-06
ASV1981	Fungi	unidentified	unidentified	unidentified	unidentified	unidentified	unidentified	Unknown	Unknown	3.52821157979202e-06
ASV1982	Fungi	Ascomycota	Dothideomycetes	Pleosporales	Phaeosphaeriaceae	Phaeosphaeria	unidentified	Litter saprotroph	Saprotroph	3.52821157979202e-06
ASV1983	Fungi	Ascomycota	Dothideomycetes	Pleosporales	Phaeosphaeriaceae	unidentified	unidentified	Unknown	Unknown	3.52821157979202e-06
ASV1984	Fungi	Basidiomycota	Tremellomycetes	Tremellales	Tremellaceae	Tremella	Tremella_globispora	Mycoparasite	Mycoparasite	3.52821157979202e-06
ASV1985	Fungi	Ascomycota	Dothideomycetes	Pleosporales	Phaeosphaeriaceae	Phaeosphaeria	unidentified	Litter saprotroph	Saprotroph	3.52821157979202e-06
ASV1986	Fungi	Ascomycota	Sordariomycetes	Xylariales	Amphisphaeriaceae	Seimatosporium	Seimatosporium_rosigenum	Plant pathogen	Pathogen	3.52821157979202e-06
ASV1987	Fungi	Ascomycota	Lecanoromycetes	unidentified	unidentified	unidentified	unidentified	Unknown	Unknown	3.52821157979202e-06
ASV1988	Fungi	unidentified	unidentified	unidentified	unidentified	unidentified	unidentified	Unknown	Unknown	3.52821157979202e-06
ASV1989	Fungi	Ascomycota	Eurotiomycetes	Chaetothyriales	Trichomeriaceae	unidentified	unidentified	Unknown	Unknown	3.52821157979202e-06
ASV1990	Fungi	Ascomycota	unidentified	unidentified	unidentified	unidentified	unidentified	Unknown	Unknown	3.52821157979202e-06
ASV1991	Fungi	Ascomycota	Dothideomycetes	unidentified	unidentified	unidentified	unidentified	Unknown	Unknown	3.52821157979202e-06
ASV1992	Fungi	Ascomycota	Dothideomycetes	Capnodiales	Teratosphaeriaceae	Neocatenulostroma	unidentified	Plant pathogen	Pathogen	3.52821157979202e-06
ASV1993	Fungi	Ascomycota	Leotiomycetes	Helotiales	unidentified	unidentified	unidentified	Unknown	Unknown	3.52821157979202e-06
ASV1994	Fungi	Basidiomycota	Spiculogloeomycetes	unidentified	unidentified	unidentified	unidentified	Unknown	Unknown	3.52821157979202e-06
ASV1995	Fungi	unidentified	unidentified	unidentified	unidentified	unidentified	unidentified	unidentified	Unknown	3.52821157979202e-06
ASV1996	Fungi	unidentified	unidentified	unidentified	unidentified	unidentified	unidentified	Unknown	Unknown	3.52821157979202e-06
[truncated: 3,096 more rows]
